# Supplementary material for: Molecular phylogeny of heritable symbionts and microbiota diversity analysis in phlebotominae sand flies and Culex nigripalpus from Colombia
Source: PLoS Negl Trop Dis. 2021 Dec 20;15(12):e0009942. doi: 10.1371/journal.pntd.0009942 (PMC8722730; doi:10.1371/journal.pntd.0009942)
Supplement: S2 Table — (XLSX) [file pntd.0009942.s002.xlsx]

## Sheet: METADATA
#NAME	Locality	Original_ID	Positive_for_Endosimbyont_PCR	Ecoregion	Locality
Pi_Pia	Caldas	PipiaCal139	Microsporidia	Andean	Salamina
Pi_evansi	Cordoba	PievaCor17	Microsporidia	Caribbean	Planeta_Rica
Ev_dubitans	Cordoba	EvdubCor16_22	Wolbachia	Caribbean	Los_Cordobas
Ev_dubitans	Cordoba	EvdubCor51	Wolbachia	Caribbean	Valencia
Ps_panamensis	Cordoba	PspanCor4	Wolbachia	Caribbean	Montelibano
Pi_evansi	Cordoba	PievaCor5	Wolbachia	Caribbean	Planeta_Rica
Mi_micropyga	Cordoba	MimicCor257	Wolbachia	Caribbean	Planeta_Rica
Cx_nigripalpus	Antioquia	CunigAnt84	Microsporidia	Andean	Puerto_Triunfo
Br_hamata	Antioquia	BrhamAnt117	Wolbachia	Andean	Puerto_Triunfo
Cx_nigripalpus	Antioquia	CunigAnt73_95	Wolbachia	Andean	Puerto_Triunfo
Cx_nigripalpus	Antioquia	CunigAnt96-101	Wolbachia	Andean	Puerto_Triunfo
Pi_evansi	Sucre	PievaSuc11_15	Cardinium	Caribbean	Sabanas_del_Potrero
Lu_gomezi	Antioquia	LugomAnt120	Wolbachia	Andean	Puerto_Triunfo

## Sheet: ASV_TABLE
#NAME	Pi_Pia	Pi_evansi	Ev_dubitans	Ev_dubitans	Ps_panamensis	Pi_evansi	Mi_micropyga	Cx_nigripalpus	Br_hamata	Cx_nigripalpus	Cx_nigripalpus	Pi_evansi	Lu_gomezi
ASV-1	0	0	0	0	0	0	0	0	0	0	0	0	0
ASV-2	0	0	245240	469350	0	0	0	0	0	0	0	0	0
ASV-3	0	0	0	0	0	0	137949	1147	0	433337	7790	0	0
ASV-4	56	0	0	0	0	0	0	0	268	45641	435424	46	0
ASV-5	0	0	0	0	0	0	0	0	0	0	0	0	0
ASV-6	255634	0	0	0	0	0	0	0	0	0	0	0	0
ASV-7	219	0	0	3304	1802	0	0	0	0	0	0	226981	0
ASV-8	0	0	0	0	0	0	0	0	196592	0	0	0	0
ASV-9	135422	996	0	12663	0	0	0	38539	240	37	10	0	0
ASV-10	18720	17707	6123	17372	28006	16751	2706	13720	148	5641	244	723	1348
ASV-11	0	12171	7148	8248	42262	33096	16560	0	0	0	0	0	0
ASV-12	11004	13214	0	7766	60454	0	0	9484	0	2681	107	98	0
ASV-13	8739	0	0	0	0	0	0	60195	7207	9031	1265	10235	47844
ASV-14	18004	6348	17362	0	0	35590	3954	4430	2838	1616	0	0	7135
ASV-15	0	329	333	0	0	0	0	0	0	91032	17	86	0
ASV-16	0	0	74601	0	34	0	0	0	0	0	0	8623	0
ASV-17	0	3420	62254	1630	12540	0	0	0	0	0	0	0	0
ASV-18	12	3710	1894	3173	33462	7812	10719	0	0	0	0	28	0
ASV-19	0	13742	2020	1071	18322	1756	12934	0	0	0	0	26	0
ASV-20	0	0	0	0	0	49840	0	0	0	0	0	0	0
ASV-21	21576	1476	18	4114	0	8301	0	6594	242	972	36	2840	0
ASV-22	4580	12071	0	1306	12689	0	0	8378	287	1471	64	598	4284
ASV-23	0	6553	0	0	21866	0	12430	0	0	0	0	0	2308
ASV-24	67	0	2377	0	0	0	29252	0	0	0	0	0	0
ASV-25	91	0	0	0	27408	10240	0	0	0	0	32	0	0
ASV-26	0	3577	2971	0	0	0	31353	0	0	1162	0	195	806
ASV-27	45	578	0	188	20605	16465	0	0	0	0	17	0	0
ASV-28	552	0	12333	0	23141	0	0	0	0	0	0	0	0
ASV-29	0	0	0	0	0	0	0	0	0	0	0	0	0
ASV-30	6692	5031	0	1236	0	0	0	10005	1415	285	83	0	0
ASV-31	0	33180	0	0	0	0	0	0	0	0	0	0	0
ASV-32	0	32493	0	0	0	0	0	0	0	0	0	0	0
ASV-33	828	16139	1336	791	0	3987	15	536	0	1391	0	16	0
ASV-34	0	0	0	0	0	0	0	0	0	0	0	27718	1147
ASV-35	0	0	0	0	0	27438	0	0	0	0	0	0	0
ASV-36	270	0	0	0	0	0	25043	750	0	0	0	0	0
ASV-37	5154	1690	0	520	0	0	0	391	880	0	14	388	407
ASV-38	568	11180	0	2537	0	1677	0	7769	0	0	26	0	0
ASV-39	3600	13171	0	0	0	0	0	3253	0	196	0	2069	0
ASV-40	233	0	6430	5933	0	0	0	6830	271	0	34	0	0
ASV-41	0	0	0	0	0	0	0	488	0	0	0	18890	0
ASV-42	0	0	0	0	17900	0	0	0	0	0	0	0	0
ASV-43	365	0	0	560	15952	0	0	742	0	0	25	0	0
ASV-44	0	0	0	0	0	0	0	0	0	0	0	0	0
ASV-45	0	0	0	0	0	0	15486	0	0	0	0	0	0
ASV-46	0	2047	2033	99	0	10837	0	0	0	0	0	158	0
ASV-47	0	12777	2272	0	0	0	0	0	0	0	0	0	0
ASV-48	0	0	0	0	0	0	0	0	0	0	0	0	0
ASV-49	1718	0	0	0	0	0	0	8600	602	2921	34	0	3623
ASV-50	339	399	0	0	3453	3502	4950	417	489	0	0	211	1346
ASV-51	0	0	0	0	13324	0	0	0	0	0	0	0	0
ASV-52	0	0	0	0	0	0	0	0	0	0	0	0	0
ASV-53	345	885	0	0	0	0	0	4997	277	473	5438	0	0
ASV-54	869	0	0	4456	0	0	0	4222	69	520	0	1990	2606
ASV-55	0	6487	4511	0	686	0	0	0	0	0	20	0	0
ASV-56	0	0	0	0	0	0	0	0	0	0	0	0	0
ASV-57	1717	46	3947	1057	0	0	0	3283	735	166	64	0	2251
ASV-58	10563	0	0	0	0	0	0	0	0	0	0	0	0
ASV-59	0	10608	0	0	0	0	0	0	0	0	0	0	0
ASV-60	0	0	0	0	10602	0	0	0	0	0	0	0	0
ASV-61	0	1375	0	0	0	9198	0	0	0	0	0	0	0
ASV-62	0	793	6058	0	0	3562	0	0	0	0	0	0	0
ASV-63	826	2278	0	798	0	0	0	5148	0	199	66	0	0
ASV-64	0	0	0	2044	6049	0	0	0	0	0	0	0	0
ASV-65	0	0	0	0	0	0	9707	0	0	0	0	0	0
ASV-66	0	0	0	0	0	0	0	0	0	0	0	0	0
ASV-67	0	0	0	3721	0	0	0	2504	892	0	0	0	0
ASV-68	43	0	0	0	0	0	0	7764	0	502	0	0	0
ASV-69	1189	0	0	1920	0	0	0	3416	1266	189	0	0	0
ASV-70	0	0	0	8104	0	0	0	0	0	0	0	0	0
ASV-71	0	0	0	3794	0	3916	0	0	0	0	0	343	0
ASV-72	0	0	0	0	0	0	7950	0	0	0	0	0	0
ASV-73	1761	0	0	0	0	0	0	1815	0	0	0	29	0
ASV-74	0	0	0	0	0	7751	0	0	0	0	0	0	0
ASV-75	0	0	0	0	0	0	7518	0	0	0	0	0	0
ASV-76	0	7489	0	0	0	0	0	0	0	0	0	0	0
ASV-77	0	0	664	0	0	0	0	0	414	0	0	5737	0
ASV-78	0	0	0	0	0	0	0	0	0	0	7104	0	0
ASV-79	430	0	0	5248	0	0	0	725	0	0	0	0	0
ASV-80	192	0	0	4419	0	0	0	1713	337	0	0	0	0
ASV-81	2135	1576	0	0	0	0	0	2603	276	0	49	0	588
ASV-82	0	0	6451	0	0	0	0	0	0	0	0	0	0
ASV-83	0	2696	2429	721	0	0	0	0	0	0	0	502	0
ASV-84	0	0	0	0	0	0	0	0	0	0	0	0	0
ASV-85	2641	0	0	0	0	0	0	3178	0	0	0	0	1540
ASV-86	899	0	0	5229	0	0	0	127	0	0	18	0	0
ASV-87	182	0	0	0	0	914	0	2896	0	773	4	0	0
ASV-88	0	0	0	0	0	0	0	0	0	0	0	0	0
ASV-89	1372	429	0	0	0	0	0	960	840	0	0	0	0
ASV-90	335	434	0	2879	0	0	0	0	1007	444	0	0	116
ASV-91	0	5194	0	0	0	0	0	0	0	0	0	0	0
ASV-92	0	0	5166	0	0	0	0	0	0	0	0	0	0
ASV-93	415	0	0	0	0	0	0	3784	832	42	62	0	422
ASV-94	0	5108	0	0	0	0	0	0	0	0	0	0	0
ASV-95	0	0	0	0	5008	0	0	0	0	0	0	0	0
ASV-96	879	1365	2755	0	0	0	0	0	0	0	0	0	0
ASV-97	423	0	0	0	0	0	0	4396	0	0	0	0	0
ASV-98	0	0	4879	0	0	0	0	0	0	0	0	0	0
ASV-99	816	0	0	0	0	0	0	1456	1776	648	0	0	1621
ASV-100	464	3368	0	0	0	0	0	196	0	0	0	0	0
ASV-101	0	0	0	0	4598	0	0	0	0	0	0	0	0
ASV-102	458	0	0	0	0	0	0	3845	0	206	60	0	2348
ASV-103	0	0	0	0	0	0	0	0	0	0	0	0	0
ASV-104	695	0	0	147	0	0	0	3514	0	0	0	0	0
ASV-105	111	0	0	0	0	0	0	1435	0	0	28	2930	0
ASV-106	0	0	0	0	4007	0	0	0	0	0	0	0	0
ASV-107	152	0	2512	0	0	0	0	0	0	0	0	0	0
ASV-108	0	4461	0	0	0	0	0	0	0	0	0	0	0
ASV-109	193	0	0	789	0	0	0	2428	0	473	0	0	0
ASV-110	0	0	0	0	0	0	4393	0	0	0	0	0	0
ASV-111	0	0	0	0	0	4307	0	0	0	0	0	0	0
ASV-112	0	4293	0	0	0	0	0	0	0	0	0	0	0
ASV-113	0	4242	0	0	0	0	0	0	0	0	0	0	0
ASV-114	0	4232	0	0	0	0	0	0	0	0	0	0	0
ASV-115	300	0	0	0	0	0	0	2932	396	472	0	0	273
ASV-116	558	0	0	0	0	0	0	1743	0	269	0	284	0
ASV-117	0	4092	0	0	0	0	0	0	0	0	0	0	0
ASV-118	0	0	0	0	0	0	0	0	0	0	0	0	0
ASV-119	986	0	0	2159	0	0	0	238	120	87	0	0	0
ASV-120	0	0	0	0	0	0	3933	0	0	0	0	0	0
ASV-121	119	0	0	0	0	0	0	3360	85	194	75	0	2143
ASV-122	0	0	3773	0	0	0	0	0	0	0	0	0	0
ASV-123	0	0	0	3750	0	0	0	0	0	0	0	0	0
ASV-124	2491	0	0	0	0	0	0	975	0	0	0	280	0
ASV-125	1997	0	0	74	0	0	0	1183	0	0	0	0	0
ASV-126	0	3650	0	0	0	0	0	0	0	0	0	0	0
ASV-127	0	0	0	0	0	3625	0	0	0	0	0	0	0
ASV-128	0	0	3603	0	0	0	0	0	0	0	0	0	0
ASV-129	0	0	0	0	0	0	0	334	301	0	0	43	358
ASV-130	1016	1541	0	0	0	0	0	805	202	0	0	0	1044
ASV-131	0	0	0	0	3531	0	0	0	0	0	0	0	0
ASV-132	0	0	2446	0	0	0	0	0	0	0	0	1063	0
ASV-133	0	3496	0	0	0	0	0	0	0	0	0	0	0
ASV-134	0	3491	0	0	0	0	0	0	0	0	0	0	0
ASV-135	0	0	1467	2014	0	0	0	0	0	0	0	0	0
ASV-136	0	0	0	0	3461	0	0	0	0	0	0	0	0
ASV-137	0	0	0	0	0	0	0	0	0	0	0	0	0
ASV-138	176	515	0	1338	0	0	1144	110	0	0	99	0	0
ASV-139	118	0	0	0	0	0	0	0	1405	1151	55	681	0
ASV-140	0	0	0	0	0	0	0	3410	0	0	0	0	0
ASV-141	601	0	0	0	0	0	0	1620	81	0	0	0	0
ASV-142	0	3356	0	0	0	0	0	0	0	0	0	0	0
ASV-143	0	0	0	0	0	3353	0	0	0	0	0	0	0
ASV-144	0	0	1209	2116	0	0	0	0	0	0	0	0	0
ASV-145	0	0	0	0	3276	0	0	0	0	0	0	0	0
ASV-146	0	0	0	0	3269	0	0	0	0	0	0	0	0
ASV-147	0	609	2641	0	0	0	0	0	0	0	0	0	0
ASV-148	0	0	0	0	0	3253	0	0	0	0	0	0	0
ASV-149	200	1959	0	0	0	0	0	731	0	25	0	0	0
ASV-150	0	0	3200	0	0	0	0	0	0	0	0	0	0
ASV-151	0	0	0	0	0	0	0	0	0	0	0	0	0
ASV-152	0	0	0	0	3191	0	0	0	0	0	0	0	0
ASV-153	179	2955	0	0	0	0	0	0	0	0	0	0	0
ASV-154	0	0	0	0	0	0	0	0	0	0	0	0	0
ASV-155	0	0	0	0	0	0	0	0	0	0	0	0	0
ASV-156	0	0	0	0	0	0	0	0	0	0	0	0	0
ASV-157	0	2986	0	0	0	0	0	0	0	0	0	0	0
ASV-158	0	0	0	0	0	0	0	2594	374	0	0	0	0
ASV-159	0	0	0	2961	0	0	0	0	0	0	0	0	0
ASV-160	0	447	96	0	23	538	0	0	0	0	0	24	0
ASV-161	326	0	126	0	0	0	0	1166	21	586	0	670	0
ASV-162	0	0	0	0	0	0	0	2863	0	0	0	0	0
ASV-163	2646	0	0	0	0	0	0	0	0	0	0	0	0
ASV-164	0	2850	0	0	0	0	0	0	0	0	0	0	0
ASV-165	0	0	0	0	2849	0	0	0	0	0	0	0	0
ASV-166	0	0	0	0	0	2794	0	0	0	0	0	0	0
ASV-167	0	0	0	0	0	0	0	0	0	0	0	0	0
ASV-168	0	0	2733	0	0	0	0	0	0	0	0	0	0
ASV-169	85	1552	0	0	0	0	0	1087	0	0	0	0	0
ASV-170	0	0	0	0	0	0	0	0	428	0	0	57	0
ASV-171	0	0	0	0	0	0	0	0	0	0	0	0	0
ASV-172	87	2591	0	0	0	0	0	0	0	0	0	0	0
ASV-173	0	0	0	0	0	0	0	0	0	0	0	0	0
ASV-174	0	0	0	2571	0	0	0	0	0	0	0	0	0
ASV-175	0	2541	0	0	0	0	0	0	0	0	0	0	0
ASV-176	0	0	0	0	0	0	0	0	0	0	0	0	0
ASV-177	0	0	0	0	0	0	0	0	0	0	0	0	0
ASV-178	0	0	0	0	0	0	2471	0	0	0	0	0	0
ASV-179	0	0	0	2418	0	0	0	0	0	0	0	0	0
ASV-180	0	0	0	2409	0	0	0	0	0	0	0	0	0
ASV-181	0	0	0	0	0	0	0	0	0	0	0	0	0
ASV-182	1559	0	0	0	0	0	0	0	0	0	0	819	0
ASV-183	0	2365	0	0	0	0	0	0	0	0	0	0	0
ASV-184	0	0	0	2356	0	0	0	0	0	0	0	0	0
ASV-185	0	0	0	0	0	0	0	0	0	0	0	0	0
ASV-186	0	2347	0	0	0	0	0	0	0	0	0	0	0
ASV-187	2227	0	0	0	0	0	0	0	0	0	0	0	0
ASV-188	0	0	0	0	2308	0	0	0	0	0	0	0	0
ASV-189	0	0	0	0	0	0	0	0	0	0	0	2294	0
ASV-190	0	0	0	0	0	0	0	0	0	0	0	0	0
ASV-191	1295	714	0	0	0	0	0	0	0	0	42	238	0
ASV-192	0	2283	0	0	0	0	0	0	0	0	0	0	0
ASV-193	0	0	886	1392	0	0	0	0	0	0	0	0	0
ASV-194	0	0	0	0	0	2266	0	0	0	0	0	0	0
ASV-195	0	0	0	0	0	0	0	0	0	2263	0	0	0
ASV-196	2262	0	0	0	0	0	0	0	0	0	0	0	0
ASV-197	0	0	0	0	0	0	0	0	0	0	0	0	0
ASV-198	0	0	0	0	0	0	0	0	0	0	0	0	0
ASV-199	0	2231	0	0	0	0	0	0	0	0	0	0	0
ASV-200	0	0	0	0	2227	0	0	0	0	0	0	0	0
ASV-201	0	331	0	1887	0	0	0	0	0	0	0	0	0
ASV-202	685	0	0	0	1443	0	0	0	77	11	0	0	0
ASV-203	0	0	0	0	0	0	0	0	0	0	0	0	0
ASV-204	0	0	0	0	0	0	0	0	0	0	0	0	0
ASV-205	0	0	0	0	0	0	588	0	0	1604	0	0	0
ASV-206	0	2175	0	0	0	0	0	0	0	0	0	0	0
ASV-207	0	2156	0	0	0	0	0	0	0	0	0	0	0
ASV-208	0	0	0	0	0	0	0	0	0	0	0	0	0
ASV-209	0	0	0	0	0	0	0	0	0	0	0	2130	0
ASV-210	0	0	0	2001	0	0	0	0	0	0	0	0	0
ASV-211	909	0	0	0	0	0	0	1099	0	0	0	0	0
ASV-212	0	0	571	1512	0	0	0	0	0	0	0	0	0
ASV-213	0	0	0	0	0	0	0	0	0	0	0	0	0
ASV-214	0	0	0	0	0	0	0	0	0	0	0	0	0
ASV-215	0	0	0	0	0	0	0	0	0	0	0	0	0
ASV-216	0	0	0	0	0	0	0	0	0	0	0	0	0
ASV-217	0	0	0	0	0	0	0	0	0	2046	0	0	0
ASV-218	0	0	0	0	0	0	0	2042	0	0	0	0	0
ASV-219	0	0	0	0	1988	0	0	0	0	0	0	0	0
ASV-220	0	0	0	0	0	0	0	0	0	0	0	0	0
ASV-221	0	0	0	1966	0	0	0	0	0	0	0	0	0
ASV-222	0	0	0	0	0	0	0	1957	0	0	0	0	0
ASV-223	0	1950	0	0	0	0	0	0	0	0	0	0	0
ASV-224	433	0	0	0	0	0	0	0	0	814	222	0	172
ASV-225	0	0	1934	0	0	0	0	0	0	0	0	0	0
ASV-226	0	0	0	0	0	0	0	0	0	0	0	0	0
ASV-227	0	0	0	0	1932	0	0	0	0	0	0	0	0
ASV-228	0	0	0	0	0	0	0	0	0	0	0	1927	0
ASV-229	303	0	0	0	0	0	0	1225	0	0	21	0	0
ASV-230	0	916	0	0	0	0	0	0	0	0	0	0	0
ASV-231	0	1894	0	0	0	0	0	0	0	0	0	0	0
ASV-232	0	0	0	0	0	0	0	0	0	0	0	0	0
ASV-233	0	0	0	0	0	0	0	0	0	0	1868	0	0
ASV-234	0	0	0	0	0	0	0	1831	0	0	0	0	0
ASV-235	0	1814	0	0	0	0	0	0	0	0	0	0	0
ASV-236	0	0	0	1808	0	0	0	0	0	0	0	0	0
ASV-237	0	0	0	0	0	0	0	0	0	0	0	0	0
ASV-238	0	0	0	0	0	0	0	0	0	1802	0	0	0
ASV-239	0	0	0	0	0	0	0	1798	0	0	0	0	0
ASV-240	0	0	0	0	0	0	0	0	0	0	0	0	0
ASV-241	0	0	0	0	0	0	0	0	0	0	0	0	0
ASV-242	0	0	1788	0	0	0	0	0	0	0	0	0	0
ASV-243	0	0	0	0	0	0	0	1774	0	0	0	0	0
ASV-244	0	0	0	0	0	1773	0	0	0	0	0	0	0
ASV-245	0	0	0	0	0	0	0	1755	0	0	0	0	0
ASV-246	0	0	0	1745	0	0	0	0	0	0	0	0	0
ASV-247	0	0	0	1719	0	0	0	0	0	0	0	0	0
ASV-248	0	0	1698	0	0	0	0	0	0	0	0	0	0
ASV-249	0	0	0	0	0	0	1698	0	0	0	0	0	0
ASV-250	0	0	0	0	0	1698	0	0	0	0	0	0	0
ASV-251	0	0	0	1696	0	0	0	0	0	0	0	0	0
ASV-252	0	86	261	12	0	0	0	1331	0	0	0	0	0
ASV-253	0	0	0	0	0	0	0	0	0	1574	0	0	0
ASV-254	62	0	0	0	0	0	0	577	0	726	0	315	0
ASV-255	0	0	0	0	0	0	0	0	0	0	0	0	0
ASV-256	0	0	0	0	0	1677	0	0	0	0	0	0	0
ASV-257	0	0	0	0	0	0	0	0	0	0	0	0	0
ASV-258	0	0	0	0	0	0	0	0	0	0	0	0	0
ASV-259	0	0	0	1659	0	0	0	0	0	0	0	0	0
ASV-260	0	0	0	1655	0	0	0	0	0	0	0	0	0
ASV-261	0	0	666	985	0	0	0	0	0	0	0	0	0
ASV-262	0	0	0	0	0	0	0	0	0	0	0	0	0
ASV-263	0	0	1614	0	0	0	0	0	0	0	0	0	0
ASV-264	0	0	0	0	0	0	0	0	0	0	0	0	0
ASV-265	0	0	1613	0	0	0	0	0	0	0	0	0	0
ASV-266	0	0	603	1005	0	0	0	0	0	0	0	0	0
ASV-267	0	0	0	0	0	0	0	0	0	1600	0	0	0
ASV-268	0	1595	0	0	0	0	0	0	0	0	0	0	0
ASV-269	88	0	0	0	0	0	0	1449	0	0	0	0	0
ASV-270	0	0	571	1016	0	0	0	0	0	0	0	0	0
ASV-271	35	1391	0	0	0	0	0	0	0	0	0	0	0
ASV-272	0	0	0	0	0	0	1442	0	123	0	0	0	0
ASV-273	0	0	0	0	0	0	0	1209	0	0	0	0	0
ASV-274	0	0	0	0	0	0	0	1559	0	0	0	0	0
ASV-275	0	0	0	0	0	0	0	0	0	0	0	0	0
ASV-276	0	0	0	1546	0	0	0	0	0	0	0	0	0
ASV-277	160	0	0	0	0	0	0	0	0	0	1386	0	0
ASV-278	0	0	0	0	0	0	0	0	0	0	0	0	0
ASV-279	182	0	0	889	0	0	0	0	0	0	0	0	0
ASV-280	817	0	0	0	0	0	0	200	501	19	0	0	1392
ASV-281	0	0	0	0	0	0	0	1526	0	0	0	0	0
ASV-282	0	1524	0	0	0	0	0	0	0	0	0	0	0
ASV-283	0	0	0	0	1518	0	0	0	0	0	0	0	0
ASV-284	0	0	1513	0	0	0	0	0	0	0	0	0	0
ASV-285	0	0	0	1510	0	0	0	0	0	0	0	0	0
ASV-286	0	0	0	0	0	0	1497	0	0	0	0	0	0
ASV-287	0	0	0	1496	0	0	0	0	0	0	0	0	0
ASV-288	0	0	0	0	0	0	0	0	0	0	0	0	0
ASV-289	0	0	1491	0	0	0	0	0	0	0	0	0	0
ASV-290	0	0	0	0	0	0	0	0	0	0	0	0	0
ASV-291	0	0	0	0	1483	0	0	0	0	0	0	0	0
ASV-292	0	0	0	1478	0	0	0	0	0	0	0	0	0
ASV-293	0	0	0	1474	0	0	0	0	0	0	0	0	0
ASV-294	0	0	0	0	0	0	0	0	0	0	0	0	0
ASV-295	0	0	0	0	0	0	0	850	0	612	0	0	491
ASV-296	0	0	0	0	0	0	548	0	0	913	0	0	0
ASV-297	0	1458	0	0	0	0	0	0	0	0	0	0	0
ASV-298	0	0	0	0	0	0	0	1456	0	0	0	0	0
ASV-299	0	0	469	984	0	0	0	0	0	0	0	0	0
ASV-300	0	0	0	0	0	0	0	0	0	0	0	0	0
ASV-301	0	0	0	1437	0	0	0	0	0	0	0	0	0
ASV-302	0	0	0	0	0	0	0	0	0	0	0	0	0
ASV-303	0	0	1332	89	0	0	0	0	0	0	0	0	0
ASV-304	0	1401	0	0	0	0	0	0	0	0	0	0	0
ASV-305	259	0	0	0	0	0	0	1129	0	0	0	0	0
ASV-306	0	0	1385	0	0	0	0	0	0	0	0	0	0
ASV-307	266	0	0	0	0	0	0	0	0	0	0	0	0
ASV-308	0	0	0	1374	0	0	0	0	0	0	0	0	0
ASV-309	0	1363	0	0	0	0	0	0	0	0	0	0	0
ASV-310	0	0	0	0	0	0	0	0	0	0	0	0	0
ASV-311	0	0	0	607	0	0	0	0	0	0	0	741	0
ASV-312	0	0	0	0	1346	0	0	0	0	0	0	0	0
ASV-313	0	0	0	0	0	0	0	1336	0	0	0	0	0
ASV-314	0	0	0	0	0	0	0	0	0	0	0	0	0
ASV-315	0	0	0	0	0	1329	0	0	0	0	0	0	0
ASV-316	0	0	0	0	0	0	0	940	64	0	0	325	0
ASV-317	0	1319	0	0	0	0	0	0	0	0	0	0	0
ASV-318	0	0	0	0	0	0	0	0	0	0	0	0	0
ASV-319	0	0	0	0	0	0	0	0	0	0	0	0	0
ASV-320	780	0	0	0	0	0	0	0	0	0	0	0	0
ASV-321	0	0	0	0	0	0	0	0	0	0	0	0	0
ASV-322	0	0	1294	0	0	0	0	0	0	0	0	0	0
ASV-323	0	0	0	1294	0	0	0	0	0	0	0	0	0
ASV-324	0	0	0	0	0	0	0	0	0	0	0	0	0
ASV-325	0	0	0	0	0	0	0	0	0	0	0	0	0
ASV-326	0	0	0	0	0	0	0	0	0	0	0	0	0
ASV-327	0	0	0	0	0	0	1278	0	0	0	0	0	0
ASV-328	47	516	95	0	0	0	0	0	0	0	0	617	0
ASV-329	0	0	0	1271	0	0	0	0	0	0	0	0	0
ASV-330	12071	0	0	0	0	0	0	0	0	0	0	0	0
ASV-331	0	1242	0	0	0	0	0	0	0	0	0	0	0
ASV-332	0	1242	0	0	0	0	0	0	0	0	0	0	0
ASV-333	0	0	1242	0	0	0	0	0	0	0	0	0	0
ASV-334	366	0	0	0	0	0	0	872	0	0	0	0	0
ASV-335	0	0	0	0	0	0	0	0	0	0	1236	0	0
ASV-336	0	0	1233	0	0	0	0	0	0	0	0	0	0
ASV-337	0	0	0	0	0	0	0	0	0	1231	0	0	0
ASV-338	0	0	0	0	0	0	0	1231	0	0	0	0	509
ASV-339	0	0	0	0	0	0	0	0	0	0	0	1220	0
ASV-340	0	0	0	0	0	0	275	0	0	941	0	0	0
ASV-341	0	0	0	0	0	0	1210	0	0	0	0	0	0
ASV-342	0	0	0	1204	0	0	0	0	0	0	0	0	0
ASV-343	0	0	0	0	0	0	0	0	0	1201	0	0	0
ASV-344	0	0	0	0	0	0	0	701	0	0	0	0	0
ASV-345	0	1183	0	0	0	0	0	0	0	0	0	0	0
ASV-346	0	0	0	0	0	0	0	0	0	0	0	1181	0
ASV-347	1175	0	0	0	0	0	0	0	0	0	0	0	0
ASV-348	0	0	0	0	0	0	0	0	0	0	0	0	0
ASV-349	0	0	0	0	0	0	0	0	0	0	0	0	0
ASV-350	0	1169	0	0	0	0	0	0	0	0	0	0	0
ASV-351	0	0	0	0	0	0	0	0	0	0	0	0	0
ASV-352	0	0	0	0	0	0	0	0	0	0	0	1163	0
ASV-353	0	0	0	1161	0	0	0	0	0	0	0	0	0
ASV-354	184	856	0	0	0	0	0	46	0	18	55	0	0
ASV-355	745	0	0	0	0	0	0	0	0	0	0	0	0
ASV-356	0	1157	0	0	0	0	0	0	0	0	0	0	0
ASV-357	0	0	0	0	0	0	0	0	0	1155	0	0	0
ASV-358	1155	0	0	0	0	0	0	0	0	0	0	0	0
ASV-359	0	0	0	0	0	0	0	967	182	0	0	0	313
ASV-360	0	0	0	1146	0	0	0	0	0	0	0	0	0
ASV-361	0	0	0	1141	0	0	0	0	0	0	0	0	0
ASV-362	0	0	0	1140	0	0	0	0	0	0	0	0	0
ASV-363	0	0	0	0	0	0	1137	0	0	0	0	0	0
ASV-364	1106	0	0	0	0	0	0	0	0	0	0	0	0
ASV-365	275	0	0	0	0	0	0	292	0	539	0	0	1494
ASV-366	0	1083	0	0	0	0	0	0	0	0	0	21	0
ASV-367	0	0	537	563	0	0	0	0	0	0	0	0	0
ASV-368	0	0	0	1090	0	0	0	0	0	0	0	0	0
ASV-369	0	0	0	0	0	0	0	1089	0	0	0	0	0
ASV-370	0	0	0	0	0	0	1089	0	0	0	0	0	0
ASV-371	0	0	0	0	0	0	0	0	0	0	1088	0	0
ASV-372	0	0	0	0	0	0	0	762	326	0	0	0	0
ASV-373	0	0	0	0	0	0	0	0	0	0	1080	0	0
ASV-374	0	0	0	0	0	0	0	0	0	0	0	0	0
ASV-375	0	1077	0	0	0	0	0	0	0	0	0	0	0
ASV-376	0	0	0	1076	0	0	0	0	0	0	0	0	0
ASV-377	0	0	0	1075	0	0	0	0	0	0	0	0	0
ASV-378	0	0	1073	0	0	0	0	0	0	0	0	0	0
ASV-379	0	0	0	0	0	0	0	0	0	0	1070	0	0
ASV-380	0	0	0	1068	0	0	0	0	0	0	0	0	0
ASV-381	0	0	0	0	0	0	0	0	1065	0	0	0	0
ASV-382	582	0	0	0	0	0	0	0	441	42	0	0	0
ASV-383	0	847	0	0	0	0	0	0	0	0	0	218	0
ASV-384	0	0	0	0	0	0	0	0	0	0	0	0	0
ASV-385	0	0	0	0	0	0	0	0	0	0	0	1062	0
ASV-386	110	0	0	0	0	0	0	0	889	62	0	0	2509
ASV-387	0	0	988	70	0	0	0	0	0	0	0	0	0
ASV-388	0	0	0	1054	0	0	0	0	0	0	0	0	0
ASV-389	0	0	0	0	0	0	0	0	0	0	1052	0	0
ASV-390	0	0	0	0	0	0	0	0	0	0	0	0	0
ASV-391	0	0	0	0	0	1048	0	0	0	0	0	0	0
ASV-392	0	0	0	0	0	0	0	1042	0	0	0	0	0
ASV-393	0	1041	0	0	0	0	0	0	0	0	0	0	0
ASV-394	0	0	0	0	0	0	191	0	0	849	0	0	0
ASV-395	0	0	1039	0	0	0	0	0	0	0	0	0	0
ASV-396	0	0	161	878	0	0	0	0	0	0	0	0	0
ASV-397	0	0	0	0	0	0	0	0	0	0	1039	0	0
ASV-398	0	0	0	1038	0	0	0	0	0	0	0	0	0
ASV-399	0	0	0	0	0	0	0	1038	0	0	0	0	0
ASV-400	0	1036	0	0	0	0	0	0	0	0	0	0	0
ASV-401	0	0	0	0	0	0	0	0	0	0	1035	0	0
ASV-402	0	0	0	0	0	0	0	1028	0	0	0	0	0
ASV-403	0	0	0	0	0	0	0	0	0	0	0	0	0
ASV-404	0	1017	0	0	0	0	0	0	0	0	0	0	0
ASV-405	1011	0	0	0	0	0	0	0	0	0	0	0	0
ASV-406	0	0	0	1010	0	0	0	0	0	0	0	0	0
ASV-407	0	1004	0	0	0	0	0	0	0	0	0	0	0
ASV-408	0	0	0	0	0	0	0	0	0	0	1002	0	0
ASV-409	0	0	0	0	0	0	0	0	0	0	1000	0	0
ASV-410	0	0	991	0	0	0	0	0	0	0	0	0	0
ASV-411	0	0	0	0	0	0	0	0	0	990	0	0	0
ASV-412	0	0	0	0	0	0	0	781	0	0	0	209	0
ASV-413	0	0	0	0	0	0	0	0	0	979	0	0	0
ASV-414	0	0	0	969	0	0	0	0	0	0	0	0	0
ASV-415	0	0	0	0	0	0	0	0	0	0	0	964	0
ASV-416	0	0	0	0	0	0	0	963	0	0	0	0	0
ASV-417	0	0	0	0	0	0	0	0	0	0	0	0	0
ASV-418	0	0	0	0	0	0	0	0	0	0	0	0	0
ASV-419	0	0	0	0	0	0	0	955	0	0	0	0	0
ASV-420	0	0	0	952	0	0	0	0	0	0	0	0	0
ASV-421	58	0	0	0	0	0	0	0	406	0	0	486	0
ASV-422	64	886	0	0	0	0	0	0	0	0	0	0	0
ASV-423	0	0	0	0	0	0	0	0	0	949	0	0	0
ASV-424	0	0	0	0	0	0	0	0	0	0	0	0	0
ASV-425	0	0	0	0	0	0	0	0	0	0	949	0	0
ASV-426	0	944	0	0	0	0	0	0	0	0	0	0	0
ASV-427	0	0	0	0	943	0	0	0	0	0	0	0	0
ASV-428	0	0	0	0	0	0	0	0	0	0	0	943	0
ASV-429	0	0	0	0	0	0	0	0	0	0	940	0	0
ASV-430	0	938	0	0	0	0	0	0	0	0	0	0	0
ASV-431	0	0	0	0	0	0	0	0	0	0	0	938	0
ASV-432	0	936	0	0	0	0	0	0	0	0	0	0	0
ASV-433	0	0	0	0	0	0	0	935	0	0	0	0	0
ASV-434	0	0	0	0	0	0	0	0	0	0	930	0	0
ASV-435	205	0	0	0	0	0	0	0	0	0	0	722	0
ASV-436	0	923	0	0	0	0	0	0	0	0	0	0	0
ASV-437	0	0	0	0	0	0	0	0	0	0	921	0	0
ASV-438	0	0	0	0	0	0	727	0	0	0	0	187	0
ASV-439	0	0	0	0	0	0	0	913	0	0	0	0	0
ASV-440	0	0	0	0	0	0	0	0	0	910	0	0	0
ASV-441	0	0	0	0	0	0	0	910	0	0	0	0	0
ASV-442	263	0	0	0	0	0	0	63	0	577	0	0	0
ASV-443	0	0	0	0	0	0	0	0	0	0	0	903	0
ASV-444	0	0	0	0	0	0	142	0	0	760	0	0	0
ASV-445	0	0	0	0	0	0	0	888	0	0	0	0	1211
ASV-446	0	0	262	617	0	0	0	0	0	0	0	0	0
ASV-447	0	0	0	0	0	0	0	876	0	0	0	0	0
ASV-448	0	0	0	0	875	0	0	0	0	0	0	0	0
ASV-449	421	0	0	0	0	0	0	0	62	0	36	0	746
ASV-450	0	0	0	0	0	0	0	0	0	872	0	0	0
ASV-451	0	0	0	0	0	0	0	0	0	0	0	871	0
ASV-452	190	0	0	0	0	0	0	680	0	0	0	0	0
ASV-453	0	0	0	0	0	869	0	0	0	0	0	0	0
ASV-454	136	0	0	0	0	0	0	0	266	0	15	0	0
ASV-455	0	0	0	0	0	0	0	865	0	0	0	0	510
ASV-456	0	0	0	0	0	0	0	0	0	0	0	0	0
ASV-457	61	111	686	0	0	0	0	0	0	0	0	0	0
ASV-458	0	0	117	736	0	0	0	0	0	0	0	0	0
ASV-459	0	0	0	0	0	0	0	0	853	0	0	0	0
ASV-460	0	852	0	0	0	0	0	0	0	0	0	0	0
ASV-461	0	0	0	0	851	0	0	0	0	0	0	0	0
ASV-462	0	0	0	0	0	0	0	0	0	849	0	0	0
ASV-463	0	0	0	0	0	0	0	0	0	848	0	0	0
ASV-464	0	0	0	0	0	0	0	845	0	0	0	0	0
ASV-465	0	0	0	843	0	0	0	0	0	0	0	0	0
ASV-466	0	0	839	0	0	0	0	0	0	0	0	0	0
ASV-467	0	0	0	0	0	0	0	0	834	0	0	0	0
ASV-468	0	834	0	0	0	0	0	0	0	0	0	0	0
ASV-469	833	0	0	0	0	0	0	0	0	0	0	0	0
ASV-470	0	0	0	0	0	0	0	0	0	828	0	0	0
ASV-471	0	0	0	0	0	0	0	0	0	0	828	0	0
ASV-472	0	0	0	0	0	0	0	0	0	0	0	0	0
ASV-473	0	0	0	0	828	0	0	0	0	0	0	0	0
ASV-474	0	825	0	0	0	0	0	0	0	0	0	0	0
ASV-475	0	822	0	0	0	0	0	0	0	0	0	0	0
ASV-476	0	0	0	0	0	0	0	815	0	0	0	0	0
ASV-477	0	0	0	0	0	0	810	0	0	0	0	0	0
ASV-478	0	0	0	0	0	0	0	0	0	809	0	0	0
ASV-479	0	0	0	0	808	0	0	0	0	0	0	0	0
ASV-480	0	0	0	0	807	0	0	0	0	0	0	0	0
ASV-481	0	0	0	0	806	0	0	0	0	0	0	0	0
ASV-482	0	0	0	0	0	0	0	804	0	0	0	0	0
ASV-483	0	0	760	0	0	0	0	0	0	0	0	0	0
ASV-484	0	0	0	0	0	0	0	790	0	0	0	0	0
ASV-485	0	0	248	541	0	0	0	0	0	0	0	0	0
ASV-486	0	789	0	0	0	0	0	0	0	0	0	0	0
ASV-487	0	0	0	0	0	0	0	0	0	0	0	0	0
ASV-488	0	783	0	0	0	0	0	0	0	0	0	0	0
ASV-489	0	0	0	0	0	0	0	0	0	778	0	0	0
ASV-490	0	0	0	0	0	0	0	0	0	0	0	778	0
ASV-491	0	0	0	0	0	0	0	0	0	0	0	778	0
ASV-492	0	0	776	0	0	0	0	0	0	0	0	0	0
ASV-493	0	0	0	0	0	0	0	775	0	0	0	0	0
ASV-494	770	0	0	0	0	0	0	0	0	0	0	0	0
ASV-495	0	0	0	0	0	0	0	0	0	0	0	0	0
ASV-496	756	0	0	0	0	0	0	0	0	0	0	0	0
ASV-497	0	0	0	0	0	0	0	756	0	0	0	0	0
ASV-498	82	0	0	0	0	0	0	475	0	0	0	0	0
ASV-499	0	0	0	0	0	0	0	0	0	0	0	753	0
ASV-500	0	0	0	0	0	0	0	0	0	0	0	0	0
ASV-501	0	0	0	750	0	0	0	0	0	0	0	0	0
ASV-502	0	0	0	0	0	0	0	0	0	749	0	0	298
ASV-503	0	0	0	0	0	0	0	748	0	0	0	0	0
ASV-504	0	0	0	746	0	0	0	0	0	0	0	0	0
ASV-505	0	0	0	0	0	0	0	0	0	0	0	0	0
ASV-506	0	676	0	0	0	0	0	0	0	0	0	0	0
ASV-507	0	0	0	0	0	0	0	0	0	0	0	0	0
ASV-508	0	0	0	0	732	0	0	0	0	0	0	0	0
ASV-509	0	0	0	0	0	0	0	732	0	0	0	0	0
ASV-510	0	0	0	0	0	0	0	0	0	0	0	0	0
ASV-511	0	0	0	728	0	0	0	0	0	0	0	0	0
ASV-512	0	0	0	727	0	0	0	0	0	0	0	0	0
ASV-513	726	0	0	0	0	0	0	0	0	0	0	0	0
ASV-514	0	0	0	0	0	0	0	724	0	0	0	0	0
ASV-515	0	0	0	0	0	0	0	718	0	0	0	0	0
ASV-516	0	0	0	0	0	0	0	0	714	0	0	0	0
ASV-517	0	0	0	0	0	0	0	714	0	0	0	0	0
ASV-518	0	711	0	0	0	0	0	0	0	0	0	0	0
ASV-519	0	0	0	0	0	0	0	0	0	0	0	0	0
ASV-520	0	0	0	0	0	0	0	0	0	0	0	710	0
ASV-521	0	0	0	0	709	0	0	0	0	0	0	0	0
ASV-522	0	0	705	0	0	0	0	0	0	0	0	0	0
ASV-523	0	705	0	0	0	0	0	0	0	0	0	0	0
ASV-524	307	396	0	0	0	0	0	0	0	0	0	0	0
ASV-525	109	0	0	0	0	0	0	301	0	0	0	0	0
ASV-526	0	0	0	0	0	0	0	0	0	0	0	0	0
ASV-527	0	0	0	0	0	0	0	582	0	104	0	0	0
ASV-528	0	0	0	0	0	0	0	684	0	0	0	0	0
ASV-529	0	0	0	0	0	0	0	0	0	682	0	0	0
ASV-530	0	0	0	0	0	0	0	0	0	682	0	0	0
ASV-531	0	678	0	0	0	0	0	0	0	0	0	0	0
ASV-532	0	0	0	677	0	0	0	0	0	0	0	0	0
ASV-533	0	0	0	0	0	0	0	0	0	0	0	677	0
ASV-534	0	0	0	0	0	0	0	0	0	676	0	0	0
ASV-535	671	0	0	0	0	0	0	0	0	0	0	0	0
ASV-536	0	670	0	0	0	0	0	0	0	0	0	0	0
ASV-537	0	0	0	0	0	0	0	0	0	0	0	0	0
ASV-538	0	0	0	0	0	0	0	0	0	666	0	0	0
ASV-539	0	666	0	0	0	0	0	0	0	0	0	0	0
ASV-540	0	0	0	0	0	0	0	0	0	0	0	664	0
ASV-541	0	662	0	0	0	0	0	0	0	0	0	0	0
ASV-542	0	0	0	0	0	0	0	662	0	0	0	0	788
ASV-543	0	0	0	0	0	0	0	358	0	304	0	0	0
ASV-544	0	0	0	0	0	0	0	658	0	0	0	0	0
ASV-545	0	0	0	0	0	0	0	0	0	0	0	0	0
ASV-546	0	0	0	0	0	656	0	0	0	0	0	0	0
ASV-547	0	0	0	650	0	0	0	0	0	0	0	0	0
ASV-548	0	649	0	0	0	0	0	0	0	0	0	0	0
ASV-549	0	0	0	0	0	0	0	0	647	0	0	0	0
ASV-550	0	647	0	0	0	0	0	0	0	0	0	0	0
ASV-551	0	0	0	647	0	0	0	0	0	0	0	0	0
ASV-552	0	0	0	0	0	0	0	0	0	0	0	646	0
ASV-553	639	0	0	0	0	0	0	0	0	0	0	0	0
ASV-554	0	0	0	0	0	0	0	635	0	0	0	0	0
ASV-555	0	0	0	0	0	0	0	0	620	0	0	0	0
ASV-556	620	0	0	0	0	0	0	0	0	0	0	0	0
ASV-557	0	0	0	0	0	0	0	619	0	0	0	0	0
ASV-558	0	0	224	394	0	0	0	0	0	0	0	0	0
ASV-559	0	0	0	0	0	0	0	618	0	0	0	0	0
ASV-560	0	0	0	0	0	0	0	0	0	617	0	0	0
ASV-561	0	0	0	0	0	0	0	0	0	0	0	615	0
ASV-562	0	0	0	0	0	0	0	607	0	0	0	0	0
ASV-563	603	0	0	0	0	0	0	0	0	0	0	0	0
ASV-564	0	0	0	0	0	0	0	601	0	0	0	0	0
ASV-565	0	600	0	0	0	0	0	0	0	0	0	0	0
ASV-566	195	0	0	0	0	0	0	0	0	253	0	0	0
ASV-567	0	0	0	0	0	0	0	0	0	0	0	596	0
ASV-568	0	0	0	0	0	0	0	0	0	0	0	0	0
ASV-569	0	0	0	0	0	0	0	0	594	0	0	0	0
ASV-570	0	0	0	0	0	0	0	0	0	0	0	0	0
ASV-571	0	0	0	0	0	593	0	0	0	0	0	0	0
ASV-572	0	0	589	0	0	0	0	0	0	0	0	0	0
ASV-573	0	0	0	0	0	0	0	0	0	0	0	0	0
ASV-574	0	0	0	0	0	0	0	587	0	0	0	0	0
ASV-575	420	0	0	0	0	0	0	0	0	0	0	167	0
ASV-576	0	0	0	0	0	0	0	0	0	0	585	0	0
ASV-577	0	0	0	0	0	0	0	0	0	0	0	0	0
ASV-578	583	0	0	0	0	0	0	0	0	0	0	0	0
ASV-579	0	0	0	0	0	0	0	0	0	0	0	583	0
ASV-580	0	0	0	0	0	0	0	0	409	0	0	0	0
ASV-581	0	0	0	0	0	0	0	0	0	0	0	0	0
ASV-582	245	0	0	0	0	0	0	0	0	0	0	0	0
ASV-583	0	0	0	0	0	0	0	0	0	0	0	0	0
ASV-584	0	0	0	0	0	0	0	0	0	0	0	0	0
ASV-585	0	0	0	0	0	0	0	0	0	576	0	0	0
ASV-586	0	0	0	0	0	0	0	0	0	0	0	0	0
ASV-587	0	0	0	0	0	0	574	0	0	0	0	0	0
ASV-588	0	0	0	0	0	0	0	0	0	0	0	574	0
ASV-589	0	0	0	0	0	0	0	569	0	0	0	0	0
ASV-590	0	0	0	0	0	0	0	566	0	0	0	0	0
ASV-591	0	0	0	0	0	0	0	0	0	0	0	565	0
ASV-592	88	0	0	0	0	0	0	0	0	476	0	0	0
ASV-593	0	0	0	0	0	0	0	0	0	563	0	0	0
ASV-594	0	0	0	0	0	0	0	0	562	0	0	0	0
ASV-595	0	0	0	0	0	0	0	0	561	0	0	0	0
ASV-596	416	0	0	0	0	0	0	0	0	0	0	0	0
ASV-597	0	0	0	0	0	0	0	0	559	0	0	0	0
ASV-598	0	0	0	0	0	0	0	0	0	0	0	559	0
ASV-599	0	0	0	0	0	0	0	0	0	0	0	557	0
ASV-600	0	554	0	0	0	0	0	0	0	0	0	0	0
ASV-601	0	0	0	0	0	0	0	0	0	0	0	0	0
ASV-602	0	0	0	0	0	0	0	0	0	403	0	150	0
ASV-603	0	0	0	0	0	0	0	553	0	0	0	0	0
ASV-604	0	0	0	0	0	0	0	0	0	0	0	0	0
ASV-605	0	0	0	0	0	0	0	0	0	0	0	0	0
ASV-606	0	0	550	0	0	0	0	0	0	0	0	0	0
ASV-607	0	0	0	0	0	0	0	0	0	544	0	0	0
ASV-608	0	0	0	0	0	0	0	544	0	0	0	0	0
ASV-609	0	0	0	0	0	0	0	0	0	0	0	0	0
ASV-610	0	0	0	0	0	0	0	0	0	0	0	0	0
ASV-611	0	0	542	0	0	0	0	0	0	0	0	0	0
ASV-612	0	0	0	0	0	0	0	542	0	0	0	0	0
ASV-613	0	0	0	0	0	0	0	0	0	0	0	0	0
ASV-614	0	0	252	288	0	0	0	0	0	0	0	0	0
ASV-615	0	0	195	345	0	0	0	0	0	0	0	0	0
ASV-616	0	0	0	0	0	0	0	0	0	540	0	0	0
ASV-617	0	0	0	539	0	0	0	0	0	0	0	0	0
ASV-618	0	0	0	0	0	0	0	0	0	539	0	0	0
ASV-619	0	0	0	0	0	0	0	0	0	0	0	539	0
ASV-620	0	0	0	0	0	0	0	0	0	0	0	538	0
ASV-621	110	0	0	0	0	0	0	426	0	0	0	0	0
ASV-622	535	0	0	0	0	0	0	0	0	0	0	0	0
ASV-623	0	0	0	533	0	0	0	0	0	0	0	0	0
ASV-624	0	0	0	0	0	0	0	533	0	0	0	0	0
ASV-625	0	0	0	0	0	0	0	530	0	0	0	0	0
ASV-626	0	0	0	0	0	0	0	0	0	0	0	0	0
ASV-627	0	0	0	0	0	527	0	0	0	0	0	0	0
ASV-628	0	0	0	0	0	0	0	526	0	0	0	0	0
ASV-629	0	0	0	0	0	0	0	0	0	526	0	0	0
ASV-630	0	0	523	0	0	0	0	0	0	0	0	0	0
ASV-631	522	0	0	0	0	0	0	0	0	0	0	0	0
ASV-632	0	0	0	0	0	0	0	0	0	0	0	522	0
ASV-633	0	0	0	519	0	0	0	0	0	0	0	0	0
ASV-634	0	0	0	0	0	0	519	0	0	0	0	0	0
ASV-635	0	0	0	0	0	519	0	0	0	0	0	0	0
ASV-636	0	0	0	0	0	0	0	0	0	0	519	0	0
ASV-637	0	519	0	0	0	0	0	0	0	0	0	0	0
ASV-638	0	0	0	0	0	0	0	519	0	0	0	0	0
ASV-639	0	0	0	0	0	0	0	0	518	0	0	0	0
ASV-640	0	0	0	0	0	0	0	518	0	0	0	0	0
ASV-641	0	0	0	0	0	0	0	0	0	516	0	0	0
ASV-642	0	0	0	0	0	0	0	0	0	0	0	0	0
ASV-643	513	0	0	0	0	0	0	0	0	0	0	0	0
ASV-644	512	0	0	0	0	0	0	0	0	0	0	0	0
ASV-645	0	0	0	0	0	0	0	512	0	0	0	0	0
ASV-646	0	511	0	0	0	0	0	0	0	0	0	0	0
ASV-647	0	0	146	364	0	0	0	0	0	0	0	0	0
ASV-648	0	0	0	0	0	0	0	0	0	0	0	0	0
ASV-649	0	0	0	0	0	0	0	0	0	0	0	0	0
ASV-650	441	0	0	0	0	0	0	0	0	0	0	0	0
ASV-651	27	0	0	0	0	0	0	481	0	0	0	0	0
ASV-652	373	35	0	0	0	0	0	0	0	0	0	0	0
ASV-653	0	506	0	0	0	0	0	0	0	0	0	0	0
ASV-654	500	0	0	0	0	0	0	0	0	0	0	0	0
ASV-655	0	0	0	0	0	0	0	0	0	0	0	0	0
ASV-656	0	0	0	0	0	0	0	497	0	0	0	0	0
ASV-657	0	0	0	0	0	0	0	0	0	493	0	0	0
ASV-658	0	0	0	0	0	0	0	492	0	0	0	0	0
ASV-659	0	0	0	491	0	0	0	0	0	0	0	0	0
ASV-660	0	0	0	0	0	0	0	491	0	0	0	0	0
ASV-661	0	0	0	0	0	0	0	0	0	0	0	491	0
ASV-662	362	0	0	0	0	0	0	0	0	0	0	0	0
ASV-663	0	0	0	0	0	0	0	0	0	0	0	0	0
ASV-664	0	0	0	0	0	0	489	0	0	0	0	0	0
ASV-665	0	0	0	0	0	0	0	0	0	0	0	0	0
ASV-666	0	0	0	0	0	0	0	487	0	0	0	0	0
ASV-667	0	0	0	0	485	0	0	0	0	0	0	0	0
ASV-668	0	485	0	0	0	0	0	0	0	0	0	0	0
ASV-669	0	0	0	0	0	0	0	483	0	0	0	0	0
ASV-670	0	0	0	0	0	0	0	0	0	0	0	482	0
ASV-671	0	0	0	0	0	0	0	273	209	0	0	0	674
ASV-672	0	0	0	0	0	0	0	0	0	0	0	481	0
ASV-673	0	0	0	0	0	0	0	0	0	0	0	0	0
ASV-674	112	0	0	0	0	0	0	0	0	0	0	0	0
ASV-675	0	0	0	0	0	0	0	0	0	0	0	470	0
ASV-676	0	0	0	0	0	0	0	0	0	469	0	0	0
ASV-677	0	468	0	0	0	0	0	0	0	0	0	0	0
ASV-678	0	463	0	0	0	0	0	0	0	0	0	0	0
ASV-679	0	0	0	0	0	0	462	0	0	0	0	0	0
ASV-680	0	0	0	0	0	0	0	0	313	0	0	0	0
ASV-681	0	0	0	0	0	0	0	461	0	0	0	0	0
ASV-682	0	0	0	0	459	0	0	0	0	0	0	0	0
ASV-683	0	0	0	0	0	0	0	0	0	0	459	0	0
ASV-684	459	0	0	0	0	0	0	0	0	0	0	0	0
ASV-685	0	0	0	0	0	0	0	0	0	0	458	0	0
ASV-686	448	0	0	0	0	0	0	0	0	0	9	0	0
ASV-687	0	0	0	0	0	0	0	0	0	0	456	0	0
ASV-688	0	455	0	0	0	0	0	0	0	0	0	0	0
ASV-689	0	0	0	0	0	0	0	0	0	0	0	0	0
ASV-690	0	0	0	0	0	0	454	0	0	0	0	0	0
ASV-691	0	0	0	0	0	454	0	0	0	0	0	0	0
ASV-692	0	0	0	0	0	0	453	0	0	0	0	0	0
ASV-693	0	0	211	241	0	0	0	0	0	0	0	0	0
ASV-694	0	0	0	0	452	0	0	0	0	0	0	0	0
ASV-695	0	452	0	0	0	0	0	0	0	0	0	0	0
ASV-696	0	0	452	0	0	0	0	0	0	0	0	0	0
ASV-697	0	0	163	287	0	0	0	0	0	0	0	0	0
ASV-698	0	0	0	0	0	0	0	0	0	450	0	0	0
ASV-699	0	448	0	0	0	0	0	0	0	0	0	0	0
ASV-700	0	0	0	0	0	0	0	448	0	0	0	0	0
ASV-701	0	0	0	0	0	0	0	0	446	0	0	0	0
ASV-702	0	0	0	0	0	0	446	0	0	0	0	0	0
ASV-703	0	0	0	0	0	0	0	0	446	0	0	0	0
ASV-704	0	0	0	0	0	0	0	0	442	0	0	0	0
ASV-705	0	442	0	0	0	0	0	0	0	0	0	0	0
ASV-706	0	0	0	0	0	0	0	442	0	0	0	0	0
ASV-707	0	440	0	0	0	0	0	0	0	0	0	0	0
ASV-708	0	0	0	439	0	0	0	0	0	0	0	0	0
ASV-709	0	437	0	0	0	0	0	0	0	0	0	0	0
ASV-710	0	0	0	435	0	0	0	0	0	0	0	0	0
ASV-711	0	0	0	0	0	0	0	313	0	120	0	0	0
ASV-712	0	0	0	0	0	0	0	0	0	0	431	0	0
ASV-713	0	0	0	430	0	0	0	0	0	0	0	0	0
ASV-714	0	0	0	0	0	0	0	0	0	0	0	0	0
ASV-715	429	0	0	0	0	0	0	0	0	0	0	0	0
ASV-716	0	0	0	0	0	0	0	429	0	0	0	0	0
ASV-717	0	0	0	0	0	0	0	0	428	0	0	0	0
ASV-718	0	0	0	0	0	426	0	0	0	0	0	0	0
ASV-719	0	0	0	0	0	0	0	0	426	0	0	0	0
ASV-720	0	0	0	0	425	0	0	0	0	0	0	0	0
ASV-721	0	0	243	180	0	0	0	0	0	0	0	0	0
ASV-722	0	0	0	423	0	0	0	0	0	0	0	0	0
ASV-723	0	0	0	0	0	0	0	423	0	0	0	0	0
ASV-724	0	0	0	0	0	0	0	0	0	421	0	0	0
ASV-725	0	0	0	0	0	420	0	0	0	0	0	0	0
ASV-726	0	0	420	0	0	0	0	0	0	0	0	0	0
ASV-727	166	252	0	0	0	0	0	0	0	0	0	0	0
ASV-728	0	0	142	274	0	0	0	0	0	0	0	0	0
ASV-729	0	0	0	0	0	0	0	0	416	0	0	0	0
ASV-730	0	0	0	0	0	0	0	416	0	0	0	0	0
ASV-731	0	0	0	0	0	0	0	0	0	0	0	416	0
ASV-732	53	0	0	0	0	0	0	0	0	0	0	0	0
ASV-733	0	0	0	0	0	0	0	0	0	0	0	0	0
ASV-734	0	0	0	0	0	0	0	0	412	0	0	0	0
ASV-735	0	0	0	0	0	0	0	412	0	0	0	0	0
ASV-736	0	0	0	0	0	0	0	0	0	0	0	0	0
ASV-737	0	0	410	0	0	0	0	0	0	0	0	0	0
ASV-738	410	0	0	0	0	0	0	0	0	0	0	0	0
ASV-739	0	0	0	0	0	0	0	410	0	0	0	0	0
ASV-740	0	0	0	0	0	0	0	0	0	0	0	0	0
ASV-741	345	0	0	0	0	0	0	0	0	0	60	0	0
ASV-742	0	0	0	0	0	0	0	0	404	0	0	0	0
ASV-743	0	0	0	0	0	0	0	0	0	402	0	0	0
ASV-744	0	0	0	0	0	0	0	0	0	0	0	0	0
ASV-745	0	0	0	0	0	0	0	400	0	0	0	0	0
ASV-746	0	0	0	0	0	0	0	0	0	0	0	0	0
ASV-747	0	0	0	0	0	0	0	0	0	399	0	0	0
ASV-748	0	0	0	0	0	0	0	0	398	0	0	0	0
ASV-749	0	0	0	0	0	0	0	0	395	0	0	0	0
ASV-750	395	0	0	0	0	0	0	0	0	0	0	0	0
ASV-751	0	0	0	0	0	0	0	394	0	0	0	0	0
ASV-752	0	0	0	0	0	0	0	0	0	394	0	0	0
ASV-753	0	0	0	0	0	0	0	0	0	0	0	393	0
ASV-754	0	0	0	0	0	0	0	0	393	0	0	0	0
ASV-755	15	0	0	0	0	0	0	232	0	146	0	0	0
ASV-756	0	0	0	0	0	0	0	0	392	0	0	0	0
ASV-757	0	0	0	0	0	0	0	0	0	0	0	0	0
ASV-758	0	0	0	0	0	0	0	0	0	390	0	0	0
ASV-759	0	390	0	0	0	0	0	0	0	0	0	0	0
ASV-760	0	0	0	0	389	0	0	0	0	0	0	0	0
ASV-761	0	0	0	0	0	0	0	389	0	0	0	0	0
ASV-762	0	0	0	0	0	0	0	0	0	0	0	389	0
ASV-763	0	0	0	0	0	0	116	0	0	270	0	0	0
ASV-764	0	0	0	384	0	0	0	0	0	0	0	0	0
ASV-765	91	0	0	0	0	0	0	155	138	0	0	0	0
ASV-766	0	0	384	0	0	0	0	0	0	0	0	0	0
ASV-767	0	0	0	0	0	0	0	0	0	0	383	0	0
ASV-768	0	0	0	0	0	0	0	381	0	0	0	0	0
ASV-769	0	0	0	0	0	0	0	380	0	0	0	0	0
ASV-770	379	0	0	0	0	0	0	0	0	0	0	0	0
ASV-771	0	0	0	0	0	0	0	0	0	0	0	379	0
ASV-772	0	0	0	0	0	0	0	0	0	0	0	0	0
ASV-773	0	0	0	0	0	0	0	0	0	0	0	0	0
ASV-774	0	0	377	0	0	0	0	0	0	0	0	0	0
ASV-775	0	0	0	0	0	0	0	0	0	0	376	0	0
ASV-776	0	0	0	0	0	0	0	0	0	0	0	0	0
ASV-777	0	0	369	0	0	0	0	0	0	0	0	0	0
ASV-778	0	0	0	0	0	0	0	368	0	0	0	0	0
ASV-779	0	0	0	0	0	0	0	0	367	0	0	0	0
ASV-780	0	367	0	0	0	0	0	0	0	0	0	0	0
ASV-781	0	0	0	0	0	0	0	0	0	365	0	0	0
ASV-782	0	0	0	0	0	0	0	0	0	0	0	365	0
ASV-783	0	0	0	364	0	0	0	0	0	0	0	0	0
ASV-784	0	363	0	0	0	0	0	0	0	0	0	0	0
ASV-785	0	0	362	0	0	0	0	0	0	0	0	0	0
ASV-786	0	0	362	0	0	0	0	0	0	0	0	0	0
ASV-787	0	0	0	0	0	0	0	0	0	0	362	0	0
ASV-788	0	0	0	0	0	0	361	0	0	0	0	0	0
ASV-789	0	0	0	0	0	0	0	0	0	358	0	0	0
ASV-790	0	0	0	0	357	0	0	0	0	0	0	0	0
ASV-791	0	0	0	0	0	0	0	0	0	0	0	0	0
ASV-792	0	0	0	0	0	0	0	0	0	0	0	356	0
ASV-793	0	0	0	0	0	0	0	0	0	0	0	0	0
ASV-794	0	353	0	0	0	0	0	0	0	0	0	0	0
ASV-795	0	0	0	0	0	0	0	0	0	0	0	0	0
ASV-796	0	0	0	0	0	0	0	352	0	0	0	0	0
ASV-797	0	0	0	0	0	0	0	191	0	0	0	0	0
ASV-798	0	0	0	0	0	0	0	0	0	0	0	0	0
ASV-799	0	0	0	0	0	0	0	0	0	0	0	0	0
ASV-800	0	0	125	223	0	0	0	0	0	0	0	0	0
ASV-801	0	0	0	0	347	0	0	0	0	0	0	0	0
ASV-802	0	0	0	0	346	0	0	0	0	0	0	0	0
ASV-803	346	0	0	0	0	0	0	0	0	0	0	0	0
ASV-804	0	0	0	0	344	0	0	0	0	0	0	0	0
ASV-805	0	0	0	0	0	0	0	0	0	0	0	344	0
ASV-806	0	0	0	0	0	343	0	0	0	0	0	0	0
ASV-807	0	0	0	0	0	0	96	0	0	246	0	0	0
ASV-808	0	342	0	0	0	0	0	0	0	0	0	0	0
ASV-809	0	0	0	0	0	341	0	0	0	0	0	0	0
ASV-810	0	0	0	0	0	0	0	0	0	341	0	0	0
ASV-811	0	0	0	0	0	0	341	0	0	0	0	0	0
ASV-812	340	0	0	0	0	0	0	0	0	0	0	0	0
ASV-813	0	0	0	0	0	0	0	339	0	0	0	0	0
ASV-814	0	0	0	0	0	0	0	0	0	0	0	339	0
ASV-815	0	0	0	0	0	0	0	0	0	0	0	0	0
ASV-816	306	0	0	0	0	0	0	27	0	0	4	0	0
ASV-817	0	0	337	0	0	0	0	0	0	0	0	0	0
ASV-818	0	335	0	0	0	0	0	0	0	0	0	0	0
ASV-819	0	0	0	0	0	0	0	0	0	0	0	0	0
ASV-820	0	0	0	0	0	0	0	0	0	0	0	0	0
ASV-821	0	0	0	0	0	0	0	0	0	0	0	0	0
ASV-822	331	0	0	0	0	0	0	0	0	0	0	0	0
ASV-823	0	0	0	0	0	330	0	0	0	0	0	0	0
ASV-824	0	0	0	0	0	0	0	0	0	0	0	0	0
ASV-825	173	0	0	0	0	0	0	0	157	0	0	0	0
ASV-826	0	329	0	0	0	0	0	0	0	0	0	0	0
ASV-827	328	0	0	0	0	0	0	0	0	0	0	0	0
ASV-828	0	0	0	0	0	0	0	0	0	0	0	328	0
ASV-829	327	0	0	0	0	0	0	0	0	0	0	0	0
ASV-830	0	0	0	0	0	0	0	327	0	0	0	0	0
ASV-831	0	0	0	0	0	0	0	0	0	0	0	327	0
ASV-832	0	0	326	0	0	0	0	0	0	0	0	0	0
ASV-833	0	0	0	0	0	0	0	0	291	0	34	0	0
ASV-834	0	0	0	0	0	0	0	325	0	0	0	0	0
ASV-835	0	0	0	0	0	0	0	0	0	0	0	324	0
ASV-836	323	0	0	0	0	0	0	0	0	0	0	0	0
ASV-837	0	0	0	0	0	0	0	0	0	0	0	0	0
ASV-838	0	321	0	0	0	0	0	0	0	0	0	0	0
ASV-839	0	0	0	0	0	0	0	0	0	0	0	0	0
ASV-840	0	0	0	0	0	0	0	0	0	0	0	0	0
ASV-841	0	0	0	315	0	0	0	0	0	0	0	0	0
ASV-842	315	0	0	0	0	0	0	0	0	0	0	0	0
ASV-843	0	0	0	0	0	0	315	0	0	0	0	0	0
ASV-844	0	0	0	0	0	0	0	0	0	0	0	0	0
ASV-845	0	0	0	0	0	0	0	0	0	314	0	0	0
ASV-846	0	0	314	0	0	0	0	0	0	0	0	0	0
ASV-847	0	0	0	0	0	0	0	0	0	312	0	0	0
ASV-848	0	0	0	0	311	0	0	0	0	0	0	0	0
ASV-849	0	0	0	0	0	0	0	0	0	0	0	0	0
ASV-850	0	0	0	0	0	309	0	0	0	0	0	0	0
ASV-851	307	0	0	0	0	0	0	0	0	0	0	0	0
ASV-852	0	0	0	0	0	0	306	0	0	0	0	0	0
ASV-853	0	0	0	0	0	0	0	0	0	0	9	297	0
ASV-854	0	0	0	0	0	0	0	0	0	0	0	0	0
ASV-855	0	304	0	0	0	0	0	0	0	0	0	0	0
ASV-856	0	0	0	0	303	0	0	0	0	0	0	0	0
ASV-857	303	0	0	0	0	0	0	0	0	0	0	0	0
ASV-858	0	0	0	0	0	300	0	0	0	0	0	0	0
ASV-859	0	0	0	0	0	0	0	299	0	0	0	0	0
ASV-860	0	0	0	0	0	0	0	0	0	298	0	0	0
ASV-861	0	0	0	0	0	0	67	0	0	230	0	0	0
ASV-862	0	297	0	0	0	0	0	0	0	0	0	0	0
ASV-863	0	0	0	0	0	0	0	0	0	0	0	0	0
ASV-864	0	0	294	0	0	0	0	0	0	0	0	0	0
ASV-865	0	0	0	0	0	0	0	0	0	0	0	0	0
ASV-866	0	0	0	0	292	0	0	0	0	0	0	0	0
ASV-867	0	0	0	0	0	0	0	220	0	0	0	72	0
ASV-868	0	0	0	0	0	0	0	290	0	0	0	0	0
ASV-869	0	290	0	0	0	0	0	0	0	0	0	0	0
ASV-870	0	0	0	0	0	0	0	0	290	0	0	0	0
ASV-871	0	0	0	0	0	0	0	0	0	0	0	289	0
ASV-872	289	0	0	0	0	0	0	0	0	0	0	0	0
ASV-873	0	0	0	0	0	0	0	0	0	289	0	0	0
ASV-874	0	0	0	0	0	0	0	0	288	0	0	0	0
ASV-875	0	0	0	0	0	0	0	0	0	0	0	0	0
ASV-876	0	0	0	0	0	0	0	288	0	0	0	0	0
ASV-877	0	0	90	196	0	0	0	0	0	0	0	0	0
ASV-878	0	0	0	0	0	0	87	0	0	199	0	0	0
ASV-879	285	0	0	0	0	0	0	0	0	0	0	0	0
ASV-880	0	0	0	0	0	0	0	0	283	0	0	0	0
ASV-881	0	0	282	0	0	0	0	0	0	0	0	0	0
ASV-882	0	0	83	196	0	0	0	0	0	0	0	0	0
ASV-883	0	0	0	0	0	0	76	0	0	203	0	0	0
ASV-884	0	0	0	0	0	0	0	0	0	0	0	0	0
ASV-885	0	0	0	0	0	0	0	0	0	0	0	0	0
ASV-886	0	0	0	0	277	0	0	0	0	0	0	0	0
ASV-887	277	0	0	0	0	0	0	0	0	0	0	0	0
ASV-888	0	0	0	0	0	0	0	0	0	0	0	0	0
ASV-889	0	0	0	0	0	0	0	0	0	0	0	275	0
ASV-890	0	0	0	0	0	0	0	0	0	0	0	275	0
ASV-891	0	0	0	0	274	0	0	0	0	0	0	0	0
ASV-892	0	0	0	0	0	0	0	0	0	274	0	0	0
ASV-893	0	273	0	0	0	0	0	0	0	0	0	0	0
ASV-894	0	0	0	0	0	0	273	0	0	0	0	0	0
ASV-895	0	0	0	0	0	0	0	0	0	0	0	0	0
ASV-896	0	0	0	0	0	0	0	0	0	0	271	0	0
ASV-897	0	0	0	0	0	0	0	0	271	0	0	0	0
ASV-898	0	0	0	0	0	0	0	269	0	0	0	0	0
ASV-899	0	0	0	0	0	0	268	0	0	0	0	0	0
ASV-900	0	267	0	0	0	0	0	0	0	0	0	0	0
ASV-901	0	0	0	0	0	0	0	0	0	0	267	0	0
ASV-902	267	0	0	0	0	0	0	0	0	0	0	0	0
ASV-903	0	0	0	0	0	0	0	0	0	0	0	0	0
ASV-904	0	266	0	0	0	0	0	0	0	0	0	0	0
ASV-905	0	0	0	0	0	0	0	0	0	0	0	0	0
ASV-906	0	0	0	0	0	0	0	0	0	0	0	0	0
ASV-907	0	0	0	0	0	0	0	265	0	0	0	0	790
ASV-908	0	0	0	0	0	0	0	0	0	0	0	0	0
ASV-909	0	0	0	0	0	0	0	0	0	165	99	0	0
ASV-910	264	0	0	0	0	0	0	0	0	0	0	0	0
ASV-911	0	0	0	0	0	0	0	264	0	0	0	0	0
ASV-912	0	0	0	0	0	263	0	0	0	0	0	0	0
ASV-913	0	261	0	0	0	0	0	0	0	0	0	0	0
ASV-914	0	0	0	260	0	0	0	0	0	0	0	0	0
ASV-915	0	260	0	0	0	0	0	0	0	0	0	0	0
ASV-916	0	0	0	0	0	0	0	260	0	0	0	0	0
ASV-917	0	0	0	0	0	0	0	260	0	0	0	0	0
ASV-918	0	0	0	0	0	0	0	0	0	0	0	0	0
ASV-919	0	258	0	0	0	0	0	0	0	0	0	0	0
ASV-920	0	257	0	0	0	0	0	0	0	0	0	0	0
ASV-921	0	0	0	0	0	0	0	0	0	0	0	257	0
ASV-922	0	0	0	0	0	0	0	0	0	0	0	0	0
ASV-923	0	0	0	0	0	0	0	0	0	0	0	0	0
ASV-924	0	253	0	0	0	0	0	0	0	0	0	0	0
ASV-925	0	0	0	0	0	0	0	0	0	251	0	0	0
ASV-926	0	0	0	0	0	0	0	0	0	0	0	0	0
ASV-927	0	250	0	0	0	0	0	0	0	0	0	0	0
ASV-928	0	0	0	0	0	0	0	0	249	0	0	0	0
ASV-929	0	0	0	0	0	0	0	0	0	0	0	249	0
ASV-930	0	249	0	0	0	0	0	0	0	0	0	0	0
ASV-931	249	0	0	0	0	0	0	0	0	0	0	0	0
ASV-932	0	0	0	248	0	0	0	0	0	0	0	0	0
ASV-933	0	0	0	0	0	0	248	0	0	0	0	0	0
ASV-934	0	0	0	0	0	0	0	0	0	0	0	0	0
ASV-935	0	0	0	0	0	0	0	0	0	0	0	248	0
ASV-936	0	0	0	0	0	0	0	0	0	0	0	0	0
ASV-937	0	0	0	0	0	0	0	247	0	0	0	0	0
ASV-938	0	0	94	152	0	0	0	0	0	0	0	0	0
ASV-939	0	0	0	0	0	0	0	0	0	0	0	0	0
ASV-940	0	0	0	0	0	0	0	0	0	246	0	0	0
ASV-941	170	0	0	0	0	0	0	75	0	0	0	0	0
ASV-942	245	0	0	0	0	0	0	0	0	0	0	0	0
ASV-943	0	0	0	0	0	0	0	0	0	0	0	244	0
ASV-944	244	0	0	0	0	0	0	0	0	0	0	0	0
ASV-945	0	244	0	0	0	0	0	0	0	0	0	0	0
ASV-946	0	244	0	0	0	0	0	0	0	0	0	0	0
ASV-947	0	0	0	243	0	0	0	0	0	0	0	0	0
ASV-948	0	0	0	0	0	0	0	0	243	0	0	0	0
ASV-949	243	0	0	0	0	0	0	0	0	0	0	0	0
ASV-950	0	0	0	0	0	242	0	0	0	0	0	0	0
ASV-951	0	0	0	0	0	0	0	0	209	0	0	0	0
ASV-952	0	0	0	0	0	0	242	0	0	0	0	0	0
ASV-953	0	0	91	149	0	0	0	0	0	0	0	0	0
ASV-954	0	0	0	0	0	0	0	0	0	0	0	240	0
ASV-955	0	0	0	0	0	0	0	0	0	0	0	240	0
ASV-956	0	0	0	0	238	0	0	0	0	0	0	0	0
ASV-957	0	0	0	0	237	0	0	0	0	0	0	0	0
ASV-958	0	0	0	0	0	0	0	0	0	236	0	0	0
ASV-959	0	0	236	0	0	0	0	0	0	0	0	0	0
ASV-960	0	0	0	0	0	0	0	235	0	0	0	0	0
ASV-961	0	235	0	0	0	0	0	0	0	0	0	0	0
ASV-962	0	0	0	0	0	0	233	0	0	0	0	0	0
ASV-963	0	0	0	0	0	0	232	0	0	0	0	0	0
ASV-964	0	0	0	0	232	0	0	0	0	0	0	0	0
ASV-965	0	7	0	0	0	0	0	0	0	0	0	224	0
ASV-966	0	0	0	0	231	0	0	0	0	0	0	0	0
ASV-967	0	0	0	0	0	0	0	0	0	231	0	0	0
ASV-968	0	0	0	0	0	0	0	0	0	0	0	230	0
ASV-969	0	0	0	0	0	0	0	230	0	0	0	0	0
ASV-970	0	0	0	229	0	0	0	0	0	0	0	0	0
ASV-971	0	0	0	0	0	229	0	0	0	0	0	0	0
ASV-972	0	0	0	0	228	0	0	0	0	0	0	0	0
ASV-973	228	0	0	0	0	0	0	0	0	0	0	0	0
ASV-974	0	0	0	0	0	0	0	0	227	0	0	0	0
ASV-975	0	0	225	0	0	0	0	0	0	0	0	0	0
ASV-976	0	0	0	0	0	225	0	0	0	0	0	0	0
ASV-977	0	0	0	0	0	0	0	0	0	0	0	0	0
ASV-978	0	0	0	0	0	0	0	0	0	0	0	225	0
ASV-979	0	0	0	0	0	0	0	0	0	0	0	0	0
ASV-980	0	0	0	0	0	0	0	0	0	0	0	0	0
ASV-981	0	0	0	0	0	0	0	223	0	0	0	0	0
ASV-982	0	0	0	0	0	0	0	0	223	0	0	0	0
ASV-983	0	0	0	223	0	0	0	0	0	0	0	0	0
ASV-984	223	0	0	0	0	0	0	0	0	0	0	0	0
ASV-985	0	0	0	0	0	0	0	0	0	0	0	222	0
ASV-986	0	0	0	0	0	0	0	0	221	0	0	0	0
ASV-987	0	0	0	0	0	0	0	221	0	0	0	0	0
ASV-988	221	0	0	0	0	0	0	0	0	0	0	0	0
ASV-989	0	0	0	0	0	0	0	0	0	0	0	0	0
ASV-990	220	0	0	0	0	0	0	0	0	0	0	0	0
ASV-991	0	0	0	0	0	0	0	0	0	219	0	0	0
ASV-992	219	0	0	0	0	0	0	0	0	0	0	0	0
ASV-993	0	0	0	0	0	0	0	0	218	0	0	0	0
ASV-994	0	0	0	0	0	0	0	218	0	0	0	0	0
ASV-995	0	0	0	0	0	0	0	0	0	217	0	0	0
ASV-996	217	0	0	0	0	0	0	0	0	0	0	0	0
ASV-997	0	0	0	0	0	0	0	0	217	0	0	0	0
ASV-998	217	0	0	0	0	0	0	0	0	0	0	0	0
ASV-999	0	215	0	0	0	0	0	0	0	0	0	0	0
ASV-1000	0	215	0	0	0	0	0	0	0	0	0	0	0
ASV-1001	0	0	215	0	0	0	0	0	0	0	0	0	0
ASV-1002	0	0	0	0	215	0	0	0	0	0	0	0	0
ASV-1003	0	0	0	0	0	0	0	214	0	0	0	0	0
ASV-1004	0	0	0	213	0	0	0	0	0	0	0	0	0
ASV-1005	0	0	0	0	0	0	0	0	0	0	0	213	0
ASV-1006	0	0	0	211	0	0	0	0	0	0	0	0	0
ASV-1007	0	0	0	0	0	0	0	0	0	0	0	0	0
ASV-1008	0	211	0	0	0	0	0	0	0	0	0	0	0
ASV-1009	0	0	0	0	0	0	211	0	0	0	0	0	0
ASV-1010	0	211	0	0	0	0	0	0	0	0	0	0	0
ASV-1011	0	0	0	0	0	0	134	0	0	76	0	0	0
ASV-1012	0	0	0	0	0	0	0	209	0	0	0	0	0
ASV-1013	0	0	0	0	0	0	0	0	0	209	0	0	0
ASV-1014	0	0	0	0	0	0	0	0	0	0	0	0	0
ASV-1015	0	0	0	0	0	0	208	0	0	0	0	0	0
ASV-1016	0	0	0	0	0	0	0	0	208	0	0	0	0
ASV-1017	0	0	0	207	0	0	0	0	0	0	0	0	0
ASV-1018	0	207	0	0	0	0	0	0	0	0	0	0	0
ASV-1019	0	0	0	0	0	0	0	0	0	207	0	0	0
ASV-1020	0	207	0	0	0	0	0	0	0	0	0	0	0
ASV-1021	0	0	0	0	0	0	0	205	0	0	0	0	0
ASV-1022	0	0	0	0	0	0	0	0	205	0	0	0	0
ASV-1023	205	0	0	0	0	0	0	0	0	0	0	0	396
ASV-1024	0	0	0	0	0	0	0	0	205	0	0	0	0
ASV-1025	204	0	0	0	0	0	0	0	0	0	0	0	0
ASV-1026	0	0	0	0	0	203	0	0	0	0	0	0	0
ASV-1027	202	0	0	0	0	0	0	0	0	0	0	0	0
ASV-1028	0	0	0	0	0	0	0	0	0	0	0	0	0
ASV-1029	201	0	0	0	0	0	0	0	0	0	0	0	0
ASV-1030	0	0	0	0	0	0	0	199	0	0	0	0	0
ASV-1031	0	0	0	0	0	0	0	0	0	0	0	0	0
ASV-1032	0	0	0	0	0	0	199	0	0	0	0	0	0
ASV-1033	0	0	0	0	0	0	0	0	199	0	0	0	0
ASV-1034	198	0	0	0	0	0	0	0	0	0	0	0	0
ASV-1035	198	0	0	0	0	0	0	0	0	0	0	0	0
ASV-1036	0	0	0	0	0	0	198	0	0	0	0	0	0
ASV-1037	0	0	198	0	0	0	0	0	0	0	0	0	0
ASV-1038	0	0	0	0	0	0	0	198	0	0	0	0	0
ASV-1039	0	0	0	0	0	0	0	0	0	0	197	0	0
ASV-1040	0	0	0	0	197	0	0	0	0	0	0	0	0
ASV-1041	0	196	0	0	0	0	0	0	0	0	0	0	0
ASV-1042	0	0	0	0	0	0	0	0	0	0	0	196	0
ASV-1043	0	0	0	0	0	0	0	0	0	0	0	0	0
ASV-1044	196	0	0	0	0	0	0	0	0	0	0	0	0
ASV-1045	0	0	0	0	0	0	0	0	0	0	0	195	0
ASV-1046	0	0	0	0	0	0	0	0	0	194	0	0	0
ASV-1047	0	0	0	0	0	0	0	0	0	194	0	0	0
ASV-1048	194	0	0	0	0	0	0	0	0	0	0	0	0
ASV-1049	0	0	193	0	0	0	0	0	0	0	0	0	0
ASV-1050	193	0	0	0	0	0	0	0	0	0	0	0	0
ASV-1051	0	0	0	0	0	0	0	0	0	0	0	0	0
ASV-1052	192	0	0	0	0	0	0	0	0	0	0	0	0
ASV-1053	0	0	0	0	0	0	0	0	192	0	0	0	0
ASV-1054	0	0	0	0	0	0	0	0	0	0	0	192	0
ASV-1055	0	0	0	0	0	0	0	0	0	191	0	0	0
ASV-1056	0	0	0	0	0	0	0	0	0	0	0	0	0
ASV-1057	0	0	0	0	0	0	0	0	0	27	164	0	0
ASV-1058	124	0	0	0	0	0	0	0	0	0	0	0	0
ASV-1059	0	0	0	0	0	0	0	0	0	190	0	0	0
ASV-1060	0	190	0	0	0	0	0	0	0	0	0	0	0
ASV-1061	0	0	0	0	0	0	0	0	189	0	0	0	0
ASV-1062	0	0	0	0	0	0	0	0	0	0	0	189	0
ASV-1063	0	0	0	0	0	0	0	0	188	0	0	0	0
ASV-1064	0	0	0	0	0	0	0	188	0	0	0	0	0
ASV-1065	0	0	0	0	0	0	0	188	0	0	0	0	0
ASV-1066	0	0	0	0	0	0	0	0	0	187	0	0	0
ASV-1067	0	0	0	0	0	0	0	0	0	187	0	0	0
ASV-1068	0	0	0	0	0	0	0	0	0	0	0	0	0
ASV-1069	0	0	0	0	0	0	0	0	0	0	0	0	0
ASV-1070	0	0	0	0	0	0	0	0	0	0	0	186	0
ASV-1071	0	0	0	0	0	0	0	186	0	0	0	0	0
ASV-1072	0	0	0	0	0	0	0	0	185	0	0	0	0
ASV-1073	0	0	0	0	0	0	0	0	0	185	0	0	0
ASV-1074	185	0	0	0	0	0	0	0	0	0	0	0	0
ASV-1075	0	185	0	0	0	0	0	0	0	0	0	0	0
ASV-1076	0	0	0	0	0	0	0	0	0	0	0	0	0
ASV-1077	0	0	60	124	0	0	0	0	0	0	0	0	0
ASV-1078	0	0	0	0	0	0	0	0	0	184	0	0	0
ASV-1079	0	0	0	0	0	0	0	0	0	0	0	0	0
ASV-1080	0	0	0	0	0	0	0	0	184	0	0	0	0
ASV-1081	163	0	0	0	0	0	0	0	0	0	20	0	381
ASV-1082	0	0	0	0	0	0	0	0	0	0	0	0	0
ASV-1083	0	0	0	182	0	0	0	0	0	0	0	0	0
ASV-1084	0	0	0	0	0	0	0	0	0	182	0	0	0
ASV-1085	181	0	0	0	0	0	0	0	0	0	0	0	0
ASV-1086	0	0	0	181	0	0	0	0	0	0	0	0	0
ASV-1087	0	0	0	0	0	0	0	181	0	0	0	0	0
ASV-1088	0	0	180	0	0	0	0	0	0	0	0	0	0
ASV-1089	0	0	0	0	180	0	0	0	0	0	0	0	0
ASV-1090	179	0	0	0	0	0	0	0	0	0	0	0	0
ASV-1091	0	0	179	0	0	0	0	0	0	0	0	0	0
ASV-1092	0	0	0	0	0	0	0	0	0	0	0	179	0
ASV-1093	178	0	0	0	0	0	0	0	0	0	0	0	0
ASV-1094	0	0	177	0	0	0	0	0	0	0	0	0	0
ASV-1095	0	177	0	0	0	0	0	0	0	0	0	0	0
ASV-1096	0	0	0	0	0	0	0	176	0	0	0	0	0
ASV-1097	176	0	0	0	0	0	0	0	0	0	0	0	0
ASV-1098	0	176	0	0	0	0	0	0	0	0	0	0	0
ASV-1099	0	0	0	0	0	0	0	0	0	0	0	175	0
ASV-1100	0	0	0	175	0	0	0	0	0	0	0	0	0
ASV-1101	0	0	0	0	0	0	0	0	0	0	0	174	0
ASV-1102	0	0	174	0	0	0	0	0	0	0	0	0	0
ASV-1103	0	0	0	0	0	0	0	174	0	0	0	0	0
ASV-1104	0	0	0	173	0	0	0	0	0	0	0	0	0
ASV-1105	0	0	0	0	0	0	0	0	0	173	0	0	0
ASV-1106	0	0	0	0	0	173	0	0	0	0	0	0	0
ASV-1107	0	0	0	0	0	0	0	0	0	173	0	0	0
ASV-1108	0	0	0	0	0	0	0	0	0	0	0	0	0
ASV-1109	0	0	0	171	0	0	0	0	0	0	0	0	0
ASV-1110	0	0	0	0	0	0	0	0	171	0	0	0	0
ASV-1111	171	0	0	0	0	0	0	0	0	0	0	0	0
ASV-1112	0	171	0	0	0	0	0	0	0	0	0	0	0
ASV-1113	0	0	0	0	0	0	0	0	0	0	0	0	0
ASV-1114	0	0	0	0	0	0	0	0	0	0	0	170	0
ASV-1115	0	0	0	169	0	0	0	0	0	0	0	0	0
ASV-1116	0	0	0	0	0	0	0	169	0	0	0	0	0
ASV-1117	0	0	0	0	0	0	0	0	0	0	0	0	0
ASV-1118	0	0	0	0	0	0	0	0	0	0	0	0	0
ASV-1119	0	0	0	0	0	0	0	0	0	0	0	0	0
ASV-1120	168	0	0	0	0	0	0	0	0	0	0	0	0
ASV-1121	0	0	0	0	0	0	0	0	0	0	167	0	0
ASV-1122	0	0	166	0	0	0	0	0	0	0	0	0	0
ASV-1123	0	166	0	0	0	0	0	0	0	0	0	0	0
ASV-1124	165	0	0	0	0	0	0	0	0	0	0	0	0
ASV-1125	0	0	0	0	0	0	0	0	0	0	0	0	0
ASV-1126	0	0	0	0	0	0	0	0	0	0	165	0	0
ASV-1127	0	0	0	0	165	0	0	0	0	0	0	0	0
ASV-1128	0	0	0	164	0	0	0	0	0	0	0	0	0
ASV-1129	0	164	0	0	0	0	0	0	0	0	0	0	0
ASV-1130	0	0	0	163	0	0	0	0	0	0	0	0	0
ASV-1131	0	0	0	0	0	0	0	0	0	0	0	0	0
ASV-1132	0	0	0	0	0	0	0	0	163	0	0	0	0
ASV-1133	0	0	0	0	0	0	0	0	0	0	0	163	0
ASV-1134	0	0	0	0	162	0	0	0	0	0	0	0	0
ASV-1135	162	0	0	0	0	0	0	0	0	0	0	0	0
ASV-1136	0	0	0	0	0	0	0	0	0	0	0	162	0
ASV-1137	0	0	0	0	0	0	0	0	0	0	0	162	0
ASV-1138	0	0	0	0	0	0	0	0	0	161	0	0	0
ASV-1139	161	0	0	0	0	0	0	0	0	0	0	0	0
ASV-1140	0	0	0	0	0	0	0	0	0	0	161	0	0
ASV-1141	0	0	0	0	0	0	0	0	0	0	161	0	0
ASV-1142	0	0	0	0	0	0	0	0	0	0	161	0	0
ASV-1143	0	160	0	0	0	0	0	0	0	0	0	0	0
ASV-1144	0	0	159	0	0	0	0	0	0	0	0	0	0
ASV-1145	159	0	0	0	0	0	0	0	0	0	0	0	0
ASV-1146	0	0	0	0	0	0	0	0	0	0	0	159	0
ASV-1147	0	0	0	0	0	0	0	0	0	0	0	0	0
ASV-1148	158	0	0	0	0	0	0	0	0	0	0	0	0
ASV-1149	0	158	0	0	0	0	0	0	0	0	0	0	0
ASV-1150	0	0	0	0	0	158	0	0	0	0	0	0	0
ASV-1151	0	0	0	0	0	0	0	158	0	0	0	0	0
ASV-1152	158	0	0	0	0	0	0	0	0	0	0	0	0
ASV-1153	0	0	0	157	0	0	0	0	0	0	0	0	0
ASV-1154	0	0	0	157	0	0	0	0	0	0	0	0	0
ASV-1155	157	0	0	0	0	0	0	0	0	0	0	0	0
ASV-1156	0	0	0	0	156	0	0	0	0	0	0	0	0
ASV-1157	0	0	156	0	0	0	0	0	0	0	0	0	0
ASV-1158	0	0	0	0	0	0	0	156	0	0	0	0	0
ASV-1159	155	0	0	0	0	0	0	0	0	0	0	0	654
ASV-1160	0	155	0	0	0	0	0	0	0	0	0	0	0
ASV-1161	0	0	154	0	0	0	0	0	0	0	0	0	0
ASV-1162	0	0	0	0	0	0	0	0	0	154	0	0	0
ASV-1163	154	0	0	0	0	0	0	0	0	0	0	0	0
ASV-1164	154	0	0	0	0	0	0	0	0	0	0	0	0
ASV-1165	0	154	0	0	0	0	0	0	0	0	0	0	0
ASV-1166	153	0	0	0	0	0	0	0	0	0	0	0	0
ASV-1167	0	0	0	0	0	0	0	0	0	0	0	0	0
ASV-1168	0	0	0	0	0	0	0	0	0	153	0	0	0
ASV-1169	0	0	153	0	0	0	0	0	0	0	0	0	0
ASV-1170	0	0	153	0	0	0	0	0	0	0	0	0	0
ASV-1171	152	0	0	0	0	0	0	0	0	0	0	0	0
ASV-1172	0	0	0	0	0	0	0	0	0	0	152	0	0
ASV-1173	0	0	0	151	0	0	0	0	0	0	0	0	0
ASV-1174	151	0	0	0	0	0	0	0	0	0	0	0	0
ASV-1175	0	0	0	0	0	0	0	0	0	0	0	0	0
ASV-1176	0	0	0	0	0	0	0	0	0	0	0	0	0
ASV-1177	0	0	0	0	0	0	0	0	0	0	0	151	0
ASV-1178	0	0	0	0	0	0	0	0	0	0	0	0	0
ASV-1179	0	150	0	0	0	0	0	0	0	0	0	0	0
ASV-1180	0	0	0	0	0	0	0	150	0	0	0	0	0
ASV-1181	0	0	0	0	150	0	0	0	0	0	0	0	0
ASV-1182	149	0	0	0	0	0	0	0	0	0	0	0	0
ASV-1183	0	0	0	0	0	0	0	0	0	0	0	149	0
ASV-1184	0	0	0	0	0	0	0	0	0	148	0	0	0
ASV-1185	0	0	0	0	0	148	0	0	0	0	0	0	0
ASV-1186	0	0	0	0	0	0	0	148	0	0	0	0	0
ASV-1187	0	0	0	147	0	0	0	0	0	0	0	0	0
ASV-1188	0	0	0	0	0	0	0	0	0	0	0	0	0
ASV-1189	147	0	0	0	0	0	0	0	0	0	0	0	0
ASV-1190	0	0	0	0	0	0	0	0	0	0	0	0	0
ASV-1191	0	0	0	0	0	0	0	146	0	0	0	0	0
ASV-1192	0	145	0	0	0	0	0	0	0	0	0	0	0
ASV-1193	0	0	0	0	0	0	0	0	0	0	145	0	0
ASV-1194	0	0	0	0	0	0	0	0	0	0	0	0	0
ASV-1195	0	0	0	0	0	0	0	144	0	0	0	0	0
ASV-1196	144	0	0	0	0	0	0	0	0	0	0	0	0
ASV-1197	144	0	0	0	0	0	0	0	0	0	0	0	0
ASV-1198	0	0	0	0	0	0	0	0	0	0	144	0	0
ASV-1199	0	0	0	0	0	0	0	0	0	0	0	144	0
ASV-1200	0	143	0	0	0	0	0	0	0	0	0	0	0
ASV-1201	0	0	0	0	0	0	0	0	0	143	0	0	0
ASV-1202	0	0	0	0	0	0	0	0	0	0	143	0	0
ASV-1203	0	0	0	0	0	0	0	0	143	0	0	0	0
ASV-1204	0	0	0	0	0	0	0	0	0	142	0	0	0
ASV-1205	0	0	142	0	0	0	0	0	0	0	0	0	0
ASV-1206	0	142	0	0	0	0	0	0	0	0	0	0	0
ASV-1207	142	0	0	0	0	0	0	0	0	0	0	0	0
ASV-1208	0	0	0	0	0	0	0	0	0	141	0	0	0
ASV-1209	0	141	0	0	0	0	0	0	0	0	0	0	0
ASV-1210	0	0	0	0	0	0	141	0	0	0	0	0	0
ASV-1211	0	0	0	0	0	0	0	141	0	0	0	0	0
ASV-1212	0	0	0	0	0	0	0	0	0	0	0	0	0
ASV-1213	0	0	0	0	0	0	0	0	0	0	0	141	0
ASV-1214	0	0	140	0	0	0	0	0	0	0	0	0	0
ASV-1215	0	0	0	0	0	0	0	0	0	140	0	0	0
ASV-1216	140	0	0	0	0	0	0	0	0	0	0	0	0
ASV-1217	0	0	0	0	140	0	0	0	0	0	0	0	0
ASV-1218	0	0	0	0	0	0	0	0	0	0	0	0	0
ASV-1219	0	0	0	0	0	0	140	0	0	0	0	0	0
ASV-1220	139	0	0	0	0	0	0	0	0	0	0	0	0
ASV-1221	139	0	0	0	0	0	0	0	0	0	0	0	0
ASV-1222	0	0	0	0	0	0	0	0	0	0	0	0	0
ASV-1223	0	0	138	0	0	0	0	0	0	0	0	0	0
ASV-1224	137	0	0	0	0	0	0	0	0	0	0	0	0
ASV-1225	0	0	0	0	0	0	0	137	0	0	0	0	0
ASV-1226	0	0	0	0	0	0	0	0	0	0	0	0	0
ASV-1227	137	0	0	0	0	0	0	0	0	0	0	0	0
ASV-1228	0	0	0	0	0	0	0	0	0	137	0	0	0
ASV-1229	0	0	137	0	0	0	0	0	0	0	0	0	0
ASV-1230	0	0	0	0	0	0	0	0	0	0	0	137	0
ASV-1231	0	0	0	0	0	0	0	0	0	0	0	137	0
ASV-1232	136	0	0	0	0	0	0	0	0	0	0	0	0
ASV-1233	0	0	0	0	0	0	0	0	0	0	0	0	0
ASV-1234	0	0	0	0	136	0	0	0	0	0	0	0	0
ASV-1235	0	0	0	0	0	0	0	0	0	0	0	0	0
ASV-1236	0	0	0	0	0	0	0	0	0	0	0	0	0
ASV-1237	136	0	0	0	0	0	0	0	0	0	0	0	0
ASV-1238	0	136	0	0	0	0	0	0	0	0	0	0	0
ASV-1239	0	0	36	99	0	0	0	0	0	0	0	0	0
ASV-1240	0	0	0	0	0	0	0	135	0	0	0	0	0
ASV-1241	0	135	0	0	0	0	0	0	0	0	0	0	0
ASV-1242	0	0	0	0	0	0	0	0	135	0	0	0	0
ASV-1243	0	0	0	0	0	0	0	135	0	0	0	0	0
ASV-1244	0	134	0	0	0	0	0	0	0	0	0	0	0
ASV-1245	0	0	0	0	0	0	0	0	0	0	0	0	0
ASV-1246	134	0	0	0	0	0	0	0	0	0	0	0	0
ASV-1247	0	0	0	0	0	0	0	0	134	0	0	0	0
ASV-1248	0	134	0	0	0	0	0	0	0	0	0	0	0
ASV-1249	133	0	0	0	0	0	0	0	0	0	0	0	0
ASV-1250	0	133	0	0	0	0	0	0	0	0	0	0	0
ASV-1251	133	0	0	0	0	0	0	0	0	0	0	0	0
ASV-1252	0	0	0	0	0	0	0	0	0	0	0	133	0
ASV-1253	0	0	0	0	0	0	37	0	0	95	0	0	0
ASV-1254	0	132	0	0	0	0	0	0	0	0	0	0	0
ASV-1255	132	0	0	0	0	0	0	0	0	0	0	0	0
ASV-1256	0	0	0	0	0	0	0	131	0	0	0	0	0
ASV-1257	0	0	0	0	0	0	0	0	0	131	0	0	312
ASV-1258	131	0	0	0	0	0	0	0	0	0	0	0	0
ASV-1259	130	0	0	0	0	0	0	0	0	0	0	0	0
ASV-1260	130	0	0	0	0	0	0	0	0	0	0	0	0
ASV-1261	0	0	0	0	0	0	0	0	130	0	0	0	0
ASV-1262	0	0	0	0	0	0	0	0	0	0	0	130	0
ASV-1263	0	0	0	0	0	129	0	0	0	0	0	0	0
ASV-1264	0	128	0	0	0	0	0	0	0	0	0	0	0
ASV-1265	0	128	0	0	0	0	0	0	0	0	0	0	0
ASV-1266	0	128	0	0	0	0	0	0	0	0	0	0	0
ASV-1267	0	0	0	0	0	0	0	128	0	0	0	0	0
ASV-1268	0	0	0	0	0	127	0	0	0	0	0	0	0
ASV-1269	127	0	0	0	0	0	0	0	0	0	0	0	0
ASV-1270	0	0	0	0	0	0	0	0	0	0	0	0	0
ASV-1271	0	127	0	0	0	0	0	0	0	0	0	0	0
ASV-1272	0	0	0	0	0	0	0	0	0	0	127	0	0
ASV-1273	0	0	127	0	0	0	0	0	0	0	0	0	0
ASV-1274	0	0	0	0	0	127	0	0	0	0	0	0	0
ASV-1275	0	0	0	0	0	0	127	0	0	0	0	0	0
ASV-1276	0	0	0	0	0	0	0	0	0	0	0	127	0
ASV-1277	0	0	0	126	0	0	0	0	0	0	0	0	0
ASV-1278	0	126	0	0	0	0	0	0	0	0	0	0	0
ASV-1279	126	0	0	0	0	0	0	0	0	0	0	0	0
ASV-1280	0	0	125	0	0	0	0	0	0	0	0	0	0
ASV-1281	125	0	0	0	0	0	0	0	0	0	0	0	0
ASV-1282	125	0	0	0	0	0	0	0	0	0	0	0	0
ASV-1283	0	0	0	0	0	0	0	0	0	0	0	125	0
ASV-1284	0	0	0	0	0	0	0	0	0	0	125	0	0
ASV-1285	0	0	0	125	0	0	0	0	0	0	0	0	0
ASV-1286	0	0	0	0	0	0	0	0	125	0	0	0	0
ASV-1287	0	0	0	0	0	0	0	0	0	0	0	125	0
ASV-1288	0	0	0	0	0	0	0	0	0	0	0	0	0
ASV-1289	124	0	0	0	0	0	0	0	0	0	0	0	0
ASV-1290	124	0	0	0	0	0	0	0	0	0	0	0	0
ASV-1291	0	0	0	0	0	0	0	124	0	0	0	0	0
ASV-1292	0	0	124	0	0	0	0	0	0	0	0	0	0
ASV-1293	0	0	0	0	0	0	0	0	0	0	0	123	0
ASV-1294	0	0	0	0	0	0	0	0	0	0	0	123	0
ASV-1295	0	0	0	0	0	0	0	0	0	122	0	0	0
ASV-1296	0	0	122	0	0	0	0	0	0	0	0	0	0
ASV-1297	0	0	0	0	0	0	0	121	0	0	0	0	0
ASV-1298	0	0	0	0	0	0	121	0	0	0	0	0	0
ASV-1299	0	0	0	121	0	0	0	0	0	0	0	0	0
ASV-1300	0	121	0	0	0	0	0	0	0	0	0	0	0
ASV-1301	0	0	0	0	0	0	0	121	0	0	0	0	0
ASV-1302	0	0	0	0	0	0	0	0	0	0	0	121	0
ASV-1303	0	0	0	0	0	0	0	0	120	0	0	0	0
ASV-1304	0	0	0	0	0	0	120	0	0	0	0	0	0
ASV-1305	41	0	0	0	0	0	0	79	0	0	0	0	0
ASV-1306	0	0	0	0	120	0	0	0	0	0	0	0	0
ASV-1307	0	0	0	0	119	0	0	0	0	0	0	0	0
ASV-1308	0	119	0	0	0	0	0	0	0	0	0	0	0
ASV-1309	0	118	0	0	0	0	0	0	0	0	0	0	0
ASV-1310	118	0	0	0	0	0	0	0	0	0	0	0	0
ASV-1311	0	118	0	0	0	0	0	0	0	0	0	0	0
ASV-1312	0	0	0	0	0	0	0	118	0	0	0	0	0
ASV-1313	0	0	0	0	0	0	0	0	117	0	0	0	0
ASV-1314	0	116	0	0	0	0	0	0	0	0	0	0	0
ASV-1315	0	0	0	0	0	0	0	0	116	0	0	0	0
ASV-1316	0	0	0	0	0	0	0	0	0	0	0	116	0
ASV-1317	0	0	0	0	115	0	0	0	0	0	0	0	0
ASV-1318	0	0	0	115	0	0	0	0	0	0	0	0	0
ASV-1319	0	115	0	0	0	0	0	0	0	0	0	0	0
ASV-1320	0	115	0	0	0	0	0	0	0	0	0	0	0
ASV-1321	0	0	0	0	0	0	0	0	115	0	0	0	0
ASV-1322	0	0	0	0	0	0	114	0	0	0	0	0	0
ASV-1323	0	0	0	0	0	0	0	114	0	0	0	0	0
ASV-1324	114	0	0	0	0	0	0	0	0	0	0	0	0
ASV-1325	0	0	0	0	0	0	0	0	0	0	0	0	0
ASV-1326	0	0	114	0	0	0	0	0	0	0	0	0	0
ASV-1327	0	0	0	0	0	0	0	114	0	0	0	0	0
ASV-1328	0	0	0	0	0	0	0	0	0	0	0	114	0
ASV-1329	0	0	0	0	0	0	0	0	0	113	0	0	0
ASV-1330	0	0	0	0	0	0	0	0	0	0	0	113	0
ASV-1331	0	0	0	0	0	0	0	0	0	0	0	113	0
ASV-1332	0	0	0	112	0	0	0	0	0	0	0	0	0
ASV-1333	0	0	0	0	0	0	0	112	0	0	0	0	0
ASV-1334	0	0	0	0	0	0	0	0	111	0	0	0	0
ASV-1335	0	0	0	0	0	0	0	0	0	111	0	0	0
ASV-1336	0	111	0	0	0	0	0	0	0	0	0	0	0
ASV-1337	0	111	0	0	0	0	0	0	0	0	0	0	0
ASV-1338	0	0	0	0	0	0	0	0	0	0	0	0	0
ASV-1339	0	0	0	0	0	0	0	0	111	0	0	0	0
ASV-1340	0	0	0	0	0	0	0	0	0	0	0	0	0
ASV-1341	0	0	0	0	0	0	0	0	0	0	0	110	0
ASV-1342	110	0	0	0	0	0	0	0	0	0	0	0	0
ASV-1343	0	0	0	0	0	0	0	0	0	0	110	0	0
ASV-1344	0	110	0	0	0	0	0	0	0	0	0	0	0
ASV-1345	0	0	0	0	0	0	0	0	0	0	0	110	0
ASV-1346	0	0	0	0	0	0	0	0	0	0	0	0	0
ASV-1347	0	0	0	0	0	0	0	0	0	0	0	0	0
ASV-1348	0	0	0	0	0	0	0	0	0	0	0	0	0
ASV-1349	0	0	0	0	0	0	109	0	0	0	0	0	0
ASV-1350	0	109	0	0	0	0	0	0	0	0	0	0	0
ASV-1351	0	0	0	109	0	0	0	0	0	0	0	0	0
ASV-1352	0	0	0	0	0	0	0	0	109	0	0	0	0
ASV-1353	109	0	0	0	0	0	0	0	0	0	0	0	0
ASV-1354	0	0	0	0	0	0	0	0	109	0	0	0	453
ASV-1355	0	0	0	0	0	0	0	0	0	0	0	109	0
ASV-1356	0	0	40	68	0	0	0	0	0	0	0	0	0
ASV-1357	0	0	0	108	0	0	0	0	0	0	0	0	0
ASV-1358	0	0	0	0	0	0	108	0	0	0	0	0	0
ASV-1359	108	0	0	0	0	0	0	0	0	0	0	0	0
ASV-1360	0	0	0	0	0	0	0	0	0	0	0	0	0
ASV-1361	0	0	0	0	0	0	0	0	0	0	0	0	0
ASV-1362	107	0	0	0	0	0	0	0	0	0	0	0	0
ASV-1363	0	0	0	0	0	0	0	0	0	0	107	0	0
ASV-1364	107	0	0	0	0	0	0	0	0	0	0	0	0
ASV-1365	0	0	0	0	0	0	0	0	0	0	0	0	0
ASV-1366	107	0	0	0	0	0	0	0	0	0	0	0	0
ASV-1367	0	0	0	106	0	0	0	0	0	0	0	0	0
ASV-1368	0	0	0	106	0	0	0	0	0	0	0	0	0
ASV-1369	0	0	0	0	0	0	0	0	0	0	0	0	0
ASV-1370	106	0	0	0	0	0	0	0	0	0	0	0	0
ASV-1371	0	0	0	0	0	0	0	0	0	0	0	0	0
ASV-1372	0	106	0	0	0	0	0	0	0	0	0	0	0
ASV-1373	0	0	0	0	106	0	0	0	0	0	0	0	0
ASV-1374	0	0	48	57	0	0	0	0	0	0	0	0	0
ASV-1375	0	0	0	0	0	0	0	0	105	0	0	0	0
ASV-1376	0	0	0	0	0	0	0	0	0	0	0	0	0
ASV-1377	0	0	0	0	0	0	0	0	0	0	0	0	0
ASV-1378	0	0	0	0	0	0	105	0	0	0	0	0	0
ASV-1379	0	0	0	0	0	0	0	0	0	0	0	105	0
ASV-1380	0	0	0	0	0	0	0	0	105	0	0	0	0
ASV-1381	0	0	0	105	0	0	0	0	0	0	0	0	0
ASV-1382	104	0	0	0	0	0	0	0	0	0	0	0	0
ASV-1383	0	0	0	0	0	0	0	0	0	0	0	0	0
ASV-1384	45	0	0	0	0	0	0	0	0	0	59	0	28
ASV-1385	0	104	0	0	0	0	0	0	0	0	0	0	0
ASV-1386	0	0	0	0	0	0	0	0	0	0	0	0	0
ASV-1387	0	0	0	0	104	0	0	0	0	0	0	0	0
ASV-1388	0	0	0	0	0	0	104	0	0	0	0	0	0
ASV-1389	0	0	0	0	0	0	0	0	0	0	104	0	0
ASV-1390	0	0	0	103	0	0	0	0	0	0	0	0	0
ASV-1391	0	0	0	103	0	0	0	0	0	0	0	0	0
ASV-1392	0	0	0	103	0	0	0	0	0	0	0	0	0
ASV-1393	103	0	0	0	0	0	0	0	0	0	0	0	0
ASV-1394	0	0	0	102	0	0	0	0	0	0	0	0	0
ASV-1395	0	0	0	0	0	0	0	0	0	102	0	0	0
ASV-1396	0	0	0	0	102	0	0	0	0	0	0	0	0
ASV-1397	102	0	0	0	0	0	0	0	0	0	0	0	0
ASV-1398	0	0	0	0	0	0	0	102	0	0	0	0	0
ASV-1399	0	0	0	101	0	0	0	0	0	0	0	0	0
ASV-1400	0	0	0	0	0	0	36	0	0	65	0	0	0
ASV-1401	0	0	0	0	0	0	0	0	0	101	0	0	0
ASV-1402	0	0	0	0	0	0	0	0	101	0	0	0	0
ASV-1403	101	0	0	0	0	0	0	0	0	0	0	0	0
ASV-1404	101	0	0	0	0	0	0	0	0	0	0	0	0
ASV-1405	0	0	0	0	0	0	0	101	0	0	0	0	0
ASV-1406	101	0	0	0	0	0	0	0	0	0	0	0	0
ASV-1407	0	0	0	0	0	0	0	0	0	0	0	101	0
ASV-1408	0	0	0	0	100	0	0	0	0	0	0	0	0
ASV-1409	0	0	0	0	0	0	0	0	0	100	0	0	0
ASV-1410	0	0	0	100	0	0	0	0	0	0	0	0	0
ASV-1411	0	0	0	0	0	0	0	0	0	0	0	0	0
ASV-1412	0	0	0	0	0	0	0	0	100	0	0	0	0
ASV-1413	0	0	0	0	0	99	0	0	0	0	0	0	0
ASV-1414	99	0	0	0	0	0	0	0	0	0	0	0	0
ASV-1415	0	0	98	0	0	0	0	0	0	0	0	0	0
ASV-1416	98	0	0	0	0	0	0	0	0	0	0	0	0
ASV-1417	0	0	0	0	98	0	0	0	0	0	0	0	0
ASV-1418	98	0	0	0	0	0	0	0	0	0	0	0	0
ASV-1419	0	0	0	0	0	0	0	0	0	98	0	0	0
ASV-1420	0	0	0	0	0	0	0	98	0	0	0	0	0
ASV-1421	0	0	0	0	0	0	39	0	0	58	0	0	0
ASV-1422	0	0	0	0	0	0	0	0	0	0	0	0	0
ASV-1423	0	0	0	0	0	0	0	0	0	0	0	97	0
ASV-1424	0	0	0	0	0	0	0	0	0	0	0	97	0
ASV-1425	0	0	0	96	0	0	0	0	0	0	0	0	0
ASV-1426	0	0	0	0	0	0	0	0	0	0	0	0	0
ASV-1427	0	95	0	0	0	0	0	0	0	0	0	0	0
ASV-1428	0	0	0	0	0	0	0	0	0	0	0	0	0
ASV-1429	0	0	0	0	0	0	0	0	0	0	0	0	0
ASV-1430	0	0	0	95	0	0	0	0	0	0	0	0	0
ASV-1431	95	0	0	0	0	0	0	0	0	0	0	0	0
ASV-1432	95	0	0	0	0	0	0	0	0	0	0	0	0
ASV-1433	0	0	0	94	0	0	0	0	0	0	0	0	0
ASV-1434	0	0	0	0	0	94	0	0	0	0	0	0	0
ASV-1435	0	0	0	0	0	0	0	0	0	0	0	0	0
ASV-1436	94	0	0	0	0	0	0	0	0	0	0	0	0
ASV-1437	0	0	0	0	0	0	0	0	0	0	0	94	0
ASV-1438	0	0	0	0	0	0	0	0	0	0	94	0	0
ASV-1439	0	0	0	0	0	0	0	0	0	93	0	0	0
ASV-1440	78	0	0	0	0	0	0	0	0	0	15	0	0
ASV-1441	0	0	0	0	93	0	0	0	0	0	0	0	0
ASV-1442	0	0	0	0	0	0	0	0	93	0	0	0	0
ASV-1443	93	0	0	0	0	0	0	0	0	0	0	0	0
ASV-1444	0	0	0	0	0	0	0	0	0	0	0	93	0
ASV-1445	0	0	0	0	92	0	0	0	0	0	0	0	0
ASV-1446	92	0	0	0	0	0	0	0	0	0	0	0	0
ASV-1447	0	0	0	0	0	0	0	0	92	0	0	0	0
ASV-1448	0	0	0	0	0	0	0	92	0	0	0	0	0
ASV-1449	0	0	92	0	0	0	0	0	0	0	0	0	0
ASV-1450	0	0	0	0	0	0	0	91	0	0	0	0	0
ASV-1451	91	0	0	0	0	0	0	0	0	0	0	0	0
ASV-1452	0	0	0	0	0	0	0	0	91	0	0	0	319
ASV-1453	0	0	0	0	91	0	0	0	0	0	0	0	0
ASV-1454	91	0	0	0	0	0	0	0	0	0	0	0	0
ASV-1455	0	0	0	0	0	0	0	0	0	0	0	90	0
ASV-1456	0	0	0	0	0	0	0	90	0	0	0	0	0
ASV-1457	0	0	90	0	0	0	0	0	0	0	0	0	0
ASV-1458	0	0	0	0	0	0	0	0	90	0	0	0	0
ASV-1459	90	0	0	0	0	0	0	0	0	0	0	0	0
ASV-1460	0	0	35	54	0	0	0	0	0	0	0	0	0
ASV-1461	0	0	0	0	0	0	0	89	0	0	0	0	0
ASV-1462	0	0	0	0	0	0	0	0	0	0	0	0	0
ASV-1463	89	0	0	0	0	0	0	0	0	0	0	0	0
ASV-1464	0	89	0	0	0	0	0	0	0	0	0	0	0
ASV-1465	88	0	0	0	0	0	0	0	0	0	0	0	0
ASV-1466	0	0	0	0	0	0	0	0	0	88	0	0	0
ASV-1467	0	0	0	0	0	0	0	0	0	0	0	0	0
ASV-1468	0	0	0	0	0	88	0	0	0	0	0	0	0
ASV-1469	0	0	0	0	0	0	0	0	0	0	0	88	0
ASV-1470	0	0	0	0	0	0	0	0	0	88	0	0	0
ASV-1471	88	0	0	0	0	0	0	0	0	0	0	0	0
ASV-1472	0	0	0	0	0	0	0	88	0	0	0	0	0
ASV-1473	0	0	0	0	0	0	0	0	0	0	0	88	0
ASV-1474	0	0	0	87	0	0	0	0	0	0	0	0	0
ASV-1475	0	87	0	0	0	0	0	0	0	0	0	0	0
ASV-1476	0	0	0	0	0	0	0	0	0	87	0	0	0
ASV-1477	87	0	0	0	0	0	0	0	0	0	0	0	0
ASV-1478	0	0	0	86	0	0	0	0	0	0	0	0	0
ASV-1479	0	86	0	0	0	0	0	0	0	0	0	0	0
ASV-1480	0	0	0	0	0	0	0	0	0	0	0	0	0
ASV-1481	0	0	0	0	0	0	0	0	86	0	0	0	0
ASV-1482	86	0	0	0	0	0	0	0	0	0	0	0	0
ASV-1483	0	0	0	0	0	0	0	0	0	0	0	0	0
ASV-1484	0	0	0	0	0	0	0	0	0	85	0	0	0
ASV-1485	0	85	0	0	0	0	0	0	0	0	0	0	0
ASV-1486	0	0	85	0	0	0	0	0	0	0	0	0	0
ASV-1487	0	0	0	0	0	0	85	0	0	0	0	0	0
ASV-1488	0	0	0	0	0	0	0	0	0	0	0	0	0
ASV-1489	0	0	0	0	0	0	0	0	0	84	0	0	0
ASV-1490	0	0	0	0	0	0	0	84	0	0	0	0	0
ASV-1491	0	0	0	0	0	0	0	84	0	0	0	0	0
ASV-1492	0	0	0	0	0	0	0	0	0	0	0	83	0
ASV-1493	83	0	0	0	0	0	0	0	0	0	0	0	0
ASV-1494	83	0	0	0	0	0	0	0	0	0	0	0	0
ASV-1495	0	0	0	0	0	0	0	0	0	0	0	0	0
ASV-1496	0	0	0	0	0	0	0	0	0	0	0	83	0
ASV-1497	0	0	0	0	0	0	0	0	0	0	0	0	0
ASV-1498	0	0	0	0	0	0	0	0	0	0	0	82	0
ASV-1499	0	0	0	0	0	0	0	0	0	0	82	0	0
ASV-1500	0	0	0	81	0	0	0	0	0	0	0	0	0
ASV-1501	0	0	0	0	81	0	0	0	0	0	0	0	0
ASV-1502	0	0	0	0	0	0	0	81	0	0	0	0	0
ASV-1503	81	0	0	0	0	0	0	0	0	0	0	0	0
ASV-1504	0	0	0	0	0	0	0	0	0	38	43	0	0
ASV-1505	81	0	0	0	0	0	0	0	0	0	0	0	0
ASV-1506	0	0	0	0	0	0	0	81	0	0	0	0	0
ASV-1507	0	0	0	0	0	0	0	0	0	0	0	0	0
ASV-1508	0	0	0	0	0	0	0	81	0	0	0	0	0
ASV-1509	80	0	0	0	0	0	0	0	0	0	0	0	0
ASV-1510	0	0	0	0	0	0	0	80	0	0	0	0	0
ASV-1511	0	0	0	0	0	0	0	0	80	0	0	0	0
ASV-1512	80	0	0	0	0	0	0	0	0	0	0	0	0
ASV-1513	0	0	0	0	0	0	0	0	0	0	0	80	0
ASV-1514	0	0	0	0	0	0	0	0	0	0	0	80	0
ASV-1515	79	0	0	0	0	0	0	0	0	0	0	0	0
ASV-1516	0	0	0	0	0	0	0	0	0	0	0	0	0
ASV-1517	0	0	0	0	0	0	0	0	0	0	0	0	0
ASV-1518	79	0	0	0	0	0	0	0	0	0	0	0	0
ASV-1519	79	0	0	0	0	0	0	0	0	0	0	0	0
ASV-1520	0	0	0	0	0	0	0	0	0	0	0	79	0
ASV-1521	78	0	0	0	0	0	0	0	0	0	0	0	0
ASV-1522	0	0	0	0	0	0	0	0	0	0	0	0	0
ASV-1523	0	0	78	0	0	0	0	0	0	0	0	0	0
ASV-1524	78	0	0	0	0	0	0	0	0	0	0	0	0
ASV-1525	0	0	0	0	0	0	77	0	0	0	0	0	0
ASV-1526	77	0	0	0	0	0	0	0	0	0	0	0	0
ASV-1527	0	0	0	0	0	0	0	0	0	77	0	0	0
ASV-1528	77	0	0	0	0	0	0	0	0	0	0	0	0
ASV-1529	0	0	0	0	0	0	0	0	0	0	0	77	0
ASV-1530	76	0	0	0	0	0	0	0	0	0	0	0	0
ASV-1531	0	0	0	0	0	0	0	0	76	0	0	0	0
ASV-1532	0	0	0	0	0	0	0	0	0	0	76	0	0
ASV-1533	76	0	0	0	0	0	0	0	0	0	0	0	0
ASV-1534	0	0	0	0	0	0	0	0	76	0	0	0	0
ASV-1535	0	0	0	75	0	0	0	0	0	0	0	0	0
ASV-1536	0	0	0	0	0	0	0	0	0	75	0	0	0
ASV-1537	0	0	0	0	0	0	75	0	0	0	0	0	0
ASV-1538	75	0	0	0	0	0	0	0	0	0	0	0	0
ASV-1539	0	0	0	0	0	0	0	0	0	0	0	0	0
ASV-1540	0	0	0	0	0	0	0	0	0	0	0	75	0
ASV-1541	0	0	0	0	0	0	0	0	0	0	0	0	0
ASV-1542	75	0	0	0	0	0	0	0	0	0	0	0	0
ASV-1543	0	74	0	0	0	0	0	0	0	0	0	0	0
ASV-1544	0	0	0	0	0	0	0	0	0	0	0	74	0
ASV-1545	0	0	0	0	0	0	0	74	0	0	0	0	0
ASV-1546	0	0	0	0	74	0	0	0	0	0	0	0	0
ASV-1547	0	0	0	0	0	0	0	0	0	0	74	0	0
ASV-1548	0	74	0	0	0	0	0	0	0	0	0	0	0
ASV-1549	0	0	0	0	0	0	0	0	0	0	0	0	0
ASV-1550	0	0	0	0	0	0	0	0	74	0	0	0	0
ASV-1551	0	0	0	0	0	0	0	0	0	74	0	0	0
ASV-1552	0	0	0	0	0	0	0	0	0	73	0	0	0
ASV-1553	0	0	0	0	0	0	0	0	0	0	0	0	0
ASV-1554	0	0	73	0	0	0	0	0	0	0	0	0	0
ASV-1555	0	0	0	0	0	0	0	0	72	0	0	0	0
ASV-1556	72	0	0	0	0	0	0	0	0	0	0	0	0
ASV-1557	0	0	0	0	0	0	0	72	0	0	0	0	0
ASV-1558	0	0	0	0	0	0	0	0	0	0	0	0	0
ASV-1559	0	0	0	0	0	0	0	0	0	0	0	72	0
ASV-1560	0	0	0	0	0	0	0	72	0	0	0	0	0
ASV-1561	72	0	0	0	0	0	0	0	0	0	0	0	0
ASV-1562	0	0	0	0	0	0	0	0	72	0	0	0	0
ASV-1563	0	0	0	0	0	0	0	0	72	0	0	0	0
ASV-1564	0	0	0	0	0	0	0	72	0	0	0	0	0
ASV-1565	0	0	0	0	0	0	72	0	0	0	0	0	0
ASV-1566	0	0	0	0	0	71	0	0	0	0	0	0	0
ASV-1567	0	0	0	0	0	0	0	0	0	0	0	71	0
ASV-1568	0	71	0	0	0	0	0	0	0	0	0	0	0
ASV-1569	71	0	0	0	0	0	0	0	0	0	0	0	0
ASV-1570	0	71	0	0	0	0	0	0	0	0	0	0	0
ASV-1571	0	0	0	0	0	0	0	0	70	0	0	0	0
ASV-1572	70	0	0	0	0	0	0	0	0	0	0	0	0
ASV-1573	0	6	0	51	0	13	0	0	0	0	0	0	0
ASV-1574	0	0	0	70	0	0	0	0	0	0	0	0	0
ASV-1575	0	0	69	0	0	0	0	0	0	0	0	0	0
ASV-1576	0	0	0	0	0	0	0	58	0	0	0	0	0
ASV-1577	0	0	0	0	0	0	0	0	0	0	0	0	0
ASV-1578	0	0	0	0	0	0	0	0	69	0	0	0	0
ASV-1579	0	0	0	0	0	0	0	69	0	0	0	0	0
ASV-1580	0	0	0	69	0	0	0	0	0	0	0	0	0
ASV-1581	0	0	0	0	0	0	0	0	69	0	0	0	0
ASV-1582	0	0	0	0	0	0	0	0	0	0	0	69	0
ASV-1583	0	0	0	0	0	0	0	0	0	0	0	0	0
ASV-1584	0	0	0	0	0	0	0	0	0	68	0	0	0
ASV-1585	0	0	0	0	0	0	0	0	0	0	0	0	0
ASV-1586	68	0	0	0	0	0	0	0	0	0	0	0	0
ASV-1587	68	0	0	0	0	0	0	0	0	0	0	0	0
ASV-1588	68	0	0	0	0	0	0	0	0	0	0	0	0
ASV-1589	0	0	0	68	0	0	0	0	0	0	0	0	0
ASV-1590	0	68	0	0	0	0	0	0	0	0	0	0	0
ASV-1591	0	0	0	0	0	0	0	68	0	0	0	0	0
ASV-1592	67	0	0	0	0	0	0	0	0	0	0	0	0
ASV-1593	67	0	0	0	0	0	0	0	0	0	0	0	0
ASV-1594	67	0	0	0	0	0	0	0	0	0	0	0	0
ASV-1595	0	67	0	0	0	0	0	0	0	0	0	0	0
ASV-1596	0	0	0	0	0	0	0	67	0	0	0	0	0
ASV-1597	0	0	0	0	0	0	0	0	0	0	0	67	0
ASV-1598	0	0	0	0	0	0	0	0	0	66	0	0	0
ASV-1599	0	0	0	0	0	0	0	0	0	0	66	0	0
ASV-1600	0	0	0	0	0	0	0	0	0	0	0	0	146
ASV-1601	0	0	0	0	0	0	0	0	0	0	0	0	0
ASV-1602	0	0	66	0	0	0	0	0	0	0	0	0	0
ASV-1603	0	0	0	0	0	0	0	0	0	66	0	0	0
ASV-1604	0	0	0	65	0	0	0	0	0	0	0	0	0
ASV-1605	0	65	0	0	0	0	0	0	0	0	0	0	0
ASV-1606	0	0	0	0	0	0	0	0	65	0	0	0	0
ASV-1607	65	0	0	0	0	0	0	0	0	0	0	0	0
ASV-1608	0	0	0	65	0	0	0	0	0	0	0	0	0
ASV-1609	0	0	0	0	0	0	0	0	0	65	0	0	0
ASV-1610	0	0	0	0	0	0	0	65	0	0	0	0	0
ASV-1611	0	0	0	0	0	0	0	0	0	0	0	0	0
ASV-1612	0	0	0	0	0	0	0	64	0	0	0	0	0
ASV-1613	0	0	0	0	0	0	0	0	0	0	0	64	0
ASV-1614	0	0	0	0	0	0	0	0	64	0	0	0	0
ASV-1615	0	0	0	0	0	0	0	0	0	0	64	0	0
ASV-1616	0	0	0	0	0	0	0	0	0	0	0	64	0
ASV-1617	0	0	0	0	0	0	0	0	64	0	0	0	0
ASV-1618	0	0	0	0	0	0	0	0	0	0	0	0	0
ASV-1619	0	0	0	0	0	0	0	0	0	64	0	0	0
ASV-1620	64	0	0	0	0	0	0	0	0	0	0	0	0
ASV-1621	0	0	0	0	0	0	0	0	0	0	0	64	0
ASV-1622	0	0	0	0	0	63	0	0	0	0	0	0	0
ASV-1623	0	0	0	0	0	0	63	0	0	0	0	0	0
ASV-1624	0	0	0	0	0	0	0	0	0	63	0	0	0
ASV-1625	63	0	0	0	0	0	0	0	0	0	0	0	0
ASV-1626	0	0	0	0	0	63	0	0	0	0	0	0	0
ASV-1627	63	0	0	0	0	0	0	0	0	0	0	0	0
ASV-1628	0	0	0	0	0	0	0	0	0	63	0	0	0
ASV-1629	0	0	0	0	0	0	0	0	62	0	0	0	0
ASV-1630	0	0	0	0	0	0	62	0	0	0	0	0	0
ASV-1631	62	0	0	0	0	0	0	0	0	0	0	0	0
ASV-1632	0	0	0	0	0	0	0	0	0	62	0	0	0
ASV-1633	0	0	0	0	0	0	61	0	0	0	0	0	0
ASV-1634	0	0	0	0	0	0	0	0	61	0	0	0	0
ASV-1635	0	61	0	0	0	0	0	0	0	0	0	0	0
ASV-1636	0	0	0	0	0	0	0	0	0	0	0	0	0
ASV-1637	0	0	0	0	0	0	0	0	0	0	0	0	0
ASV-1638	0	61	0	0	0	0	0	0	0	0	0	0	0
ASV-1639	0	0	0	0	0	0	0	61	0	0	0	0	0
ASV-1640	0	0	0	0	0	0	0	0	60	0	0	0	0
ASV-1641	60	0	0	0	0	0	0	0	0	0	0	0	0
ASV-1642	0	0	0	0	0	0	0	0	0	0	0	0	0
ASV-1643	0	0	60	0	0	0	0	0	0	0	0	0	0
ASV-1644	60	0	0	0	0	0	0	0	0	0	0	0	0
ASV-1645	0	0	59	0	0	0	0	0	0	0	0	0	0
ASV-1646	0	59	0	0	0	0	0	0	0	0	0	0	0
ASV-1647	0	0	0	0	0	0	59	0	0	0	0	0	0
ASV-1648	0	0	0	0	0	0	0	59	0	0	0	0	0
ASV-1649	59	0	0	0	0	0	0	0	0	0	0	0	0
ASV-1650	0	0	0	0	58	0	0	0	0	0	0	0	0
ASV-1651	58	0	0	0	0	0	0	0	0	0	0	0	0
ASV-1652	0	0	58	0	0	0	0	0	0	0	0	0	0
ASV-1653	0	0	0	0	0	0	0	0	0	0	58	0	0
ASV-1654	0	0	0	0	0	0	0	0	0	0	0	0	0
ASV-1655	0	58	0	0	0	0	0	0	0	0	0	0	0
ASV-1656	0	0	57	0	0	0	0	0	0	0	0	0	0
ASV-1657	0	57	0	0	0	0	0	0	0	0	0	0	0
ASV-1658	57	0	0	0	0	0	0	0	0	0	0	0	0
ASV-1659	0	0	57	0	0	0	0	0	0	0	0	0	0
ASV-1660	0	0	0	0	0	0	0	0	0	0	0	57	0
ASV-1661	0	0	0	0	0	0	0	0	0	0	0	0	0
ASV-1662	0	0	0	0	0	0	0	0	0	0	0	57	0
ASV-1663	0	0	0	0	0	0	0	0	0	0	0	56	0
ASV-1664	0	56	0	0	0	0	0	0	0	0	0	0	0
ASV-1665	0	0	0	0	0	0	0	0	0	56	0	0	0
ASV-1666	0	56	0	0	0	0	0	0	0	0	0	0	0
ASV-1667	0	0	0	0	0	0	0	0	0	55	0	0	0
ASV-1668	0	0	0	0	0	0	0	0	0	0	0	0	0
ASV-1669	0	55	0	0	0	0	0	0	0	0	0	0	0
ASV-1670	0	0	0	0	0	0	0	55	0	0	0	0	0
ASV-1671	0	0	0	0	0	0	0	0	54	0	0	0	0
ASV-1672	0	0	0	0	0	0	0	0	0	0	0	0	0
ASV-1673	0	0	0	0	0	54	0	0	0	0	0	0	0
ASV-1674	0	0	54	0	0	0	0	0	0	0	0	0	0
ASV-1675	0	0	0	0	0	0	0	0	54	0	0	0	0
ASV-1676	0	0	0	0	54	0	0	0	0	0	0	0	0
ASV-1677	0	0	0	0	0	53	0	0	0	0	0	0	0
ASV-1678	0	0	0	0	0	53	0	0	0	0	0	0	0
ASV-1679	0	0	0	0	0	0	0	0	0	0	0	0	0
ASV-1680	0	53	0	0	0	0	0	0	0	0	0	0	0
ASV-1681	0	0	0	0	0	0	0	0	53	0	0	0	0
ASV-1682	0	52	0	0	0	0	0	0	0	0	0	0	0
ASV-1683	0	0	0	0	0	0	52	0	0	0	0	0	0
ASV-1684	0	0	0	0	0	0	0	52	0	0	0	0	0
ASV-1685	0	0	0	0	0	0	0	0	51	0	0	0	0
ASV-1686	0	0	0	0	0	0	0	0	0	51	0	0	0
ASV-1687	0	0	0	0	0	0	0	0	0	0	51	0	0
ASV-1688	0	0	0	0	0	0	0	0	0	50	0	0	0
ASV-1689	0	0	0	0	0	0	50	0	0	0	0	0	0
ASV-1690	50	0	0	0	0	0	0	0	0	0	0	0	0
ASV-1691	0	0	26	0	24	0	0	0	0	0	0	0	10
ASV-1692	0	0	50	0	0	0	0	0	0	0	0	0	0
ASV-1693	0	0	50	0	0	0	0	0	0	0	0	0	0
ASV-1694	0	0	50	0	0	0	0	0	0	0	0	0	0
ASV-1695	0	0	0	0	0	0	0	0	49	0	0	0	0
ASV-1696	0	0	0	0	0	0	0	0	0	49	0	0	0
ASV-1697	0	49	0	0	0	0	0	0	0	0	0	0	0
ASV-1698	0	49	0	0	0	0	0	0	0	0	0	0	0
ASV-1699	49	0	0	0	0	0	0	0	0	0	0	0	0
ASV-1700	0	0	0	0	0	0	0	0	0	0	0	0	0
ASV-1701	0	49	0	0	0	0	0	0	0	0	0	0	0
ASV-1702	0	0	49	0	0	0	0	0	0	0	0	0	0
ASV-1703	0	0	0	48	0	0	0	0	0	0	0	0	0
ASV-1704	0	0	0	0	0	0	0	0	0	0	0	48	0
ASV-1705	0	0	0	0	0	0	0	48	0	0	0	0	0
ASV-1706	0	0	0	47	0	0	0	0	0	0	0	0	0
ASV-1707	0	0	0	0	0	0	0	0	0	47	0	0	0
ASV-1708	0	0	0	0	0	0	0	0	0	0	0	0	0
ASV-1709	0	0	0	0	47	0	0	0	0	0	0	0	0
ASV-1710	0	47	0	0	0	0	0	0	0	0	0	0	0
ASV-1711	0	0	47	0	0	0	0	0	0	0	0	0	0
ASV-1712	0	0	0	0	0	0	0	0	0	0	47	0	0
ASV-1713	0	47	0	0	0	0	0	0	0	0	0	0	0
ASV-1714	47	0	0	0	0	0	0	0	0	0	0	0	0
ASV-1715	0	0	0	0	47	0	0	0	0	0	0	0	0
ASV-1716	0	0	0	0	0	0	0	0	0	0	0	47	0
ASV-1717	0	47	0	0	0	0	0	0	0	0	0	0	0
ASV-1718	0	0	0	0	0	0	0	0	46	0	0	0	0
ASV-1719	46	0	0	0	0	0	0	0	0	0	0	0	0
ASV-1720	0	46	0	0	0	0	0	0	0	0	0	0	0
ASV-1721	0	0	0	0	0	0	46	0	0	0	0	0	0
ASV-1722	0	0	0	0	0	0	0	0	0	0	46	0	0
ASV-1723	46	0	0	0	0	0	0	0	0	0	0	0	0
ASV-1724	0	0	0	0	0	0	0	0	0	0	0	0	0
ASV-1725	0	0	0	0	0	0	45	0	0	0	0	0	0
ASV-1726	0	0	0	0	0	0	0	0	0	0	0	0	0
ASV-1727	45	0	0	0	0	0	0	0	0	0	0	0	0
ASV-1728	45	0	0	0	0	0	0	0	0	0	0	0	0
ASV-1729	0	0	0	0	0	0	0	0	0	0	45	0	0
ASV-1730	45	0	0	0	0	0	0	0	0	0	0	0	0
ASV-1731	0	45	0	0	0	0	0	0	0	0	0	0	0
ASV-1732	0	0	0	0	0	0	0	0	45	0	0	0	0
ASV-1733	0	0	0	0	0	0	0	0	0	0	0	0	0
ASV-1734	45	0	0	0	0	0	0	0	0	0	0	0	0
ASV-1735	0	0	0	0	0	0	0	0	0	0	0	45	0
ASV-1736	0	0	0	0	0	0	0	0	0	0	44	0	0
ASV-1737	44	0	0	0	0	0	0	0	0	0	0	0	0
ASV-1738	0	0	44	0	0	0	0	0	0	0	0	0	0
ASV-1739	44	0	0	0	0	0	0	0	0	0	0	0	0
ASV-1740	0	0	0	0	0	0	0	0	0	0	0	44	0
ASV-1741	0	0	0	0	0	0	0	0	0	0	0	44	0
ASV-1742	0	0	0	0	0	0	0	0	31	0	13	0	0
ASV-1743	0	0	43	0	0	0	0	0	0	0	0	0	0
ASV-1744	0	0	0	0	0	0	0	0	0	0	0	43	0
ASV-1745	0	43	0	0	0	0	0	0	0	0	0	0	0
ASV-1746	0	0	0	0	0	0	0	0	0	0	43	0	0
ASV-1747	0	0	43	0	0	0	0	0	0	0	0	0	0
ASV-1748	43	0	0	0	0	0	0	0	0	0	0	0	0
ASV-1749	0	43	0	0	0	0	0	0	0	0	0	0	0
ASV-1750	0	0	0	0	0	0	0	0	43	0	0	0	0
ASV-1751	0	42	0	0	0	0	0	0	0	0	0	0	0
ASV-1752	0	0	0	0	0	0	0	0	0	0	42	0	0
ASV-1753	0	0	0	0	0	0	0	0	0	0	0	42	0
ASV-1754	42	0	0	0	0	0	0	0	0	0	0	0	0
ASV-1755	0	0	42	0	0	0	0	0	0	0	0	0	0
ASV-1756	0	0	42	0	0	0	0	0	0	0	0	0	0
ASV-1757	0	0	0	0	42	0	0	0	0	0	0	0	0
ASV-1758	0	0	0	41	0	0	0	0	0	0	0	0	0
ASV-1759	41	0	0	0	0	0	0	0	0	0	0	0	0
ASV-1760	0	0	0	0	0	0	0	0	0	0	0	0	0
ASV-1761	0	0	41	0	0	0	0	0	0	0	0	0	0
ASV-1762	0	0	41	0	0	0	0	0	0	0	0	0	0
ASV-1763	0	0	0	0	0	0	0	41	0	0	0	0	0
ASV-1764	0	0	0	0	40	0	0	0	0	0	0	0	0
ASV-1765	0	40	0	0	0	0	0	0	0	0	0	0	0
ASV-1766	0	40	0	0	0	0	0	0	0	0	0	0	0
ASV-1767	0	0	0	0	0	0	0	0	40	0	0	0	0
ASV-1768	0	0	0	40	0	0	0	0	0	0	0	0	0
ASV-1769	0	0	0	0	40	0	0	0	0	0	0	0	0
ASV-1770	40	0	0	0	0	0	0	0	0	0	0	0	0
ASV-1771	40	0	0	0	0	0	0	0	0	0	0	0	0
ASV-1772	40	0	0	0	0	0	0	0	0	0	0	0	0
ASV-1773	0	0	0	39	0	0	0	0	0	0	0	0	0
ASV-1774	39	0	0	0	0	0	0	0	0	0	0	0	0
ASV-1775	0	0	0	0	0	0	0	0	0	0	39	0	0
ASV-1776	39	0	0	0	0	0	0	0	0	0	0	0	0
ASV-1777	0	0	0	0	0	0	0	0	0	0	39	0	0
ASV-1778	0	0	0	0	0	0	0	0	0	0	0	39	0
ASV-1779	38	0	0	0	0	0	0	0	0	0	0	0	0
ASV-1780	0	38	0	0	0	0	0	0	0	0	0	0	0
ASV-1781	0	38	0	0	0	0	0	0	0	0	0	0	0
ASV-1782	38	0	0	0	0	0	0	0	0	0	0	0	0
ASV-1783	0	0	0	0	0	0	0	0	38	0	0	0	0
ASV-1784	37	0	0	0	0	0	0	0	0	0	0	0	0
ASV-1785	0	0	0	0	0	0	0	0	0	0	0	0	0
ASV-1786	37	0	0	0	0	0	0	0	0	0	0	0	0
ASV-1787	0	0	0	0	0	0	0	0	37	0	0	0	0
ASV-1788	0	0	0	0	0	0	0	0	0	0	37	0	0
ASV-1789	37	0	0	0	0	0	0	0	0	0	0	0	0
ASV-1790	0	0	0	0	0	0	0	37	0	0	0	0	0
ASV-1791	0	0	0	0	0	0	0	0	0	36	0	0	0
ASV-1792	0	0	0	0	0	0	0	0	0	0	36	0	0
ASV-1793	0	0	0	0	0	0	36	0	0	0	0	0	0
ASV-1794	0	0	0	0	0	0	0	0	0	0	0	0	0
ASV-1795	0	0	0	0	0	0	0	0	36	0	0	0	0
ASV-1796	36	0	0	0	0	0	0	0	0	0	0	0	0
ASV-1797	0	0	0	0	0	0	0	0	0	35	0	0	0
ASV-1798	0	0	0	0	0	0	0	0	0	0	0	0	0
ASV-1799	35	0	0	0	0	0	0	0	0	0	0	0	0
ASV-1800	0	0	0	0	0	0	0	0	0	0	0	0	0
ASV-1801	0	0	35	0	0	0	0	0	0	0	0	0	0
ASV-1802	0	0	0	0	0	0	0	0	0	0	35	0	0
ASV-1803	0	0	0	0	35	0	0	0	0	0	0	0	0
ASV-1804	0	34	0	0	0	0	0	0	0	0	0	0	0
ASV-1805	0	0	0	34	0	0	0	0	0	0	0	0	0
ASV-1806	0	0	0	0	0	0	0	0	0	0	34	0	0
ASV-1807	0	0	0	0	0	0	34	0	0	0	0	0	0
ASV-1808	0	0	0	0	0	0	0	0	0	0	34	0	0
ASV-1809	0	0	0	0	0	0	0	34	0	0	0	0	0
ASV-1810	0	0	0	34	0	0	0	0	0	0	0	0	0
ASV-1811	0	0	0	0	0	0	0	0	0	33	0	0	0
ASV-1812	0	33	0	0	0	0	0	0	0	0	0	0	0
ASV-1813	0	0	0	0	0	33	0	0	0	0	0	0	0
ASV-1814	0	0	0	0	0	0	0	0	0	33	0	0	0
ASV-1815	33	0	0	0	0	0	0	0	0	0	0	0	0
ASV-1816	33	0	0	0	0	0	0	0	0	0	0	0	0
ASV-1817	0	0	0	0	33	0	0	0	0	0	0	0	0
ASV-1818	33	0	0	0	0	0	0	0	0	0	0	0	0
ASV-1819	0	0	0	0	0	0	0	0	33	0	0	0	0
ASV-1820	0	0	0	0	0	0	0	0	32	0	0	0	0
ASV-1821	0	32	0	0	0	0	0	0	0	0	0	0	0
ASV-1822	0	0	0	0	0	0	0	0	0	0	0	0	0
ASV-1823	0	0	0	0	0	0	0	0	0	32	0	0	0
ASV-1824	32	0	0	0	0	0	0	0	0	0	0	0	0
ASV-1825	0	32	0	0	0	0	0	0	0	0	0	0	0
ASV-1826	0	0	0	0	0	0	0	32	0	0	0	0	0
ASV-1827	0	0	0	0	0	0	0	0	0	0	0	0	0
ASV-1828	31	0	0	0	0	0	0	0	0	0	0	0	0
ASV-1829	0	0	31	0	0	0	0	0	0	0	0	0	0
ASV-1830	0	0	0	0	0	0	0	0	0	0	0	31	0
ASV-1831	0	0	0	0	0	0	0	0	0	0	31	0	0
ASV-1832	0	0	0	0	0	0	0	0	0	31	0	0	0
ASV-1833	0	0	31	0	0	0	0	0	0	0	0	0	0
ASV-1834	0	0	0	0	0	0	0	0	0	0	0	31	0
ASV-1835	0	0	0	0	0	0	0	0	0	0	0	31	0
ASV-1836	0	0	0	0	0	30	0	0	0	0	0	0	0
ASV-1837	30	0	0	0	0	0	0	0	0	0	0	0	0
ASV-1838	0	0	0	0	0	30	0	0	0	0	0	0	0
ASV-1839	0	0	0	0	0	0	0	0	0	0	0	30	0
ASV-1840	0	0	0	30	0	0	0	0	0	0	0	0	0
ASV-1841	0	0	0	0	0	0	0	0	0	0	0	30	0
ASV-1842	0	0	0	0	0	0	0	30	0	0	0	0	28
ASV-1843	0	0	0	0	0	0	0	0	0	29	0	0	0
ASV-1844	0	0	0	0	0	0	29	0	0	0	0	0	0
ASV-1845	0	0	0	0	0	29	0	0	0	0	0	0	0
ASV-1846	0	0	29	0	0	0	0	0	0	0	0	0	0
ASV-1847	0	29	0	0	0	0	0	0	0	0	0	0	0
ASV-1848	13	0	0	0	0	0	0	0	0	0	0	0	0
ASV-1849	0	0	0	0	0	0	0	0	0	0	0	29	0
ASV-1850	28	0	0	0	0	0	0	0	0	0	0	0	0
ASV-1851	0	0	0	0	0	0	0	0	28	0	0	0	0
ASV-1852	28	0	0	0	0	0	0	0	0	0	0	0	0
ASV-1853	28	0	0	0	0	0	0	0	0	0	0	0	0
ASV-1854	0	0	0	0	0	0	0	0	0	0	0	28	0
ASV-1855	28	0	0	0	0	0	0	0	0	0	0	0	0
ASV-1856	0	0	0	0	0	0	0	0	0	0	28	0	0
ASV-1857	0	0	0	0	0	0	0	0	0	0	0	28	0
ASV-1858	27	0	0	0	0	0	0	0	0	0	0	0	0
ASV-1859	0	0	0	0	0	0	0	0	0	0	0	0	0
ASV-1860	0	27	0	0	0	0	0	0	0	0	0	0	0
ASV-1861	0	26	0	0	0	0	0	0	0	0	0	0	0
ASV-1862	0	0	0	0	0	0	0	0	0	0	0	0	0
ASV-1863	0	0	0	0	0	0	0	0	0	0	0	0	0
ASV-1864	0	0	0	0	0	0	0	0	0	0	26	0	0
ASV-1865	0	26	0	0	0	0	0	0	0	0	0	0	0
ASV-1866	0	0	0	0	0	0	0	0	0	0	0	0	0
ASV-1867	26	0	0	0	0	0	0	0	0	0	0	0	0
ASV-1868	0	0	0	0	0	0	0	26	0	0	0	0	0
ASV-1869	0	0	0	0	0	0	25	0	0	0	0	0	0
ASV-1870	0	25	0	0	0	0	0	0	0	0	0	0	0
ASV-1871	25	0	0	0	0	0	0	0	0	0	0	0	0
ASV-1872	0	25	0	0	0	0	0	0	0	0	0	0	0
ASV-1873	0	0	0	0	25	0	0	0	0	0	0	0	0
ASV-1874	0	0	0	0	0	0	0	0	0	0	0	0	0
ASV-1875	0	0	0	0	0	0	0	0	0	0	25	0	0
ASV-1876	0	0	0	0	0	0	0	0	0	0	0	25	0
ASV-1877	0	0	0	0	0	0	0	0	24	0	0	0	0
ASV-1878	0	0	0	0	0	0	0	0	0	24	0	0	0
ASV-1879	0	0	0	0	0	24	0	0	0	0	0	0	0
ASV-1880	24	0	0	0	0	0	0	0	0	0	0	0	0
ASV-1881	24	0	0	0	0	0	0	0	0	0	0	0	0
ASV-1882	0	0	0	0	0	0	0	0	24	0	0	0	0
ASV-1883	0	0	0	0	0	0	0	0	0	0	24	0	0
ASV-1884	0	0	24	0	0	0	0	0	0	0	0	0	0
ASV-1885	0	0	0	0	0	0	0	0	0	0	23	0	0
ASV-1886	0	0	0	0	0	23	0	0	0	0	0	0	0
ASV-1887	0	0	0	0	0	23	0	0	0	0	0	0	0
ASV-1888	0	0	0	0	23	0	0	0	0	0	0	0	0
ASV-1889	0	0	0	0	0	0	0	0	0	23	0	0	0
ASV-1890	0	23	0	0	0	0	0	0	0	0	0	0	0
ASV-1891	0	0	0	0	0	0	0	0	0	0	23	0	0
ASV-1892	23	0	0	0	0	0	0	0	0	0	0	0	0
ASV-1893	0	23	0	0	0	0	0	0	0	0	0	0	0
ASV-1894	23	0	0	0	0	0	0	0	0	0	0	0	0
ASV-1895	0	0	0	0	0	0	0	0	22	0	0	0	0
ASV-1896	0	0	0	0	22	0	0	0	0	0	0	0	0
ASV-1897	0	0	0	0	0	0	0	0	0	0	22	0	0
ASV-1898	0	0	0	0	0	0	22	0	0	0	0	0	0
ASV-1899	0	22	0	0	0	0	0	0	0	0	0	0	0
ASV-1900	0	0	0	0	0	0	0	22	0	0	0	0	0
ASV-1901	22	0	0	0	0	0	0	0	0	0	0	0	0
ASV-1902	22	0	0	0	0	0	0	0	0	0	0	0	0
ASV-1903	0	0	0	0	0	0	0	0	0	0	0	0	0
ASV-1904	0	0	0	0	0	0	0	22	0	0	0	0	0
ASV-1905	0	0	0	0	0	0	0	0	22	0	0	0	0
ASV-1906	0	0	0	0	0	0	21	0	0	0	0	0	0
ASV-1907	21	0	0	0	0	0	0	0	0	0	0	0	396
ASV-1908	21	0	0	0	0	0	0	0	0	0	0	0	0
ASV-1909	0	21	0	0	0	0	0	0	0	0	0	0	0
ASV-1910	0	21	0	0	0	0	0	0	0	0	0	0	0
ASV-1911	0	0	0	0	0	0	0	0	0	0	0	0	0
ASV-1912	0	0	0	0	0	0	0	0	0	0	21	0	0
ASV-1913	21	0	0	0	0	0	0	0	0	0	0	0	0
ASV-1914	0	0	0	0	0	0	0	0	0	20	0	0	0
ASV-1915	20	0	0	0	0	0	0	0	0	0	0	0	0
ASV-1916	20	0	0	0	0	0	0	0	0	0	0	0	0
ASV-1917	0	0	0	0	0	0	0	0	20	0	0	0	0
ASV-1918	0	0	0	0	0	0	0	0	0	0	20	0	0
ASV-1919	0	0	0	0	0	0	0	0	20	0	0	0	0
ASV-1920	20	0	0	0	0	0	0	0	0	0	0	0	0
ASV-1921	0	0	0	0	0	0	0	0	20	0	0	0	0
ASV-1922	0	0	0	0	0	0	0	0	0	19	0	0	0
ASV-1923	0	0	0	0	0	0	0	0	0	0	0	0	0
ASV-1924	19	0	0	0	0	0	0	0	0	0	0	0	0
ASV-1925	19	0	0	0	0	0	0	0	0	0	0	0	0
ASV-1926	10	0	0	0	0	0	0	6	3	0	0	0	0
ASV-1927	0	19	0	0	0	0	0	0	0	0	0	0	0
ASV-1928	0	0	0	0	0	0	0	0	0	0	0	18	0
ASV-1929	0	0	0	0	0	0	0	0	18	0	0	0	0
ASV-1930	18	0	0	0	0	0	0	0	0	0	0	0	0
ASV-1931	0	18	0	0	0	0	0	0	0	0	0	0	0
ASV-1932	0	0	0	0	0	0	0	0	0	0	0	0	0
ASV-1933	0	0	0	0	0	0	0	0	0	0	18	0	0
ASV-1934	0	0	0	0	0	0	0	0	0	0	17	0	0
ASV-1935	0	0	0	0	17	0	0	0	0	0	0	0	0
ASV-1936	0	0	0	16	0	0	0	0	0	0	0	0	0
ASV-1937	16	0	0	0	0	0	0	0	0	0	0	0	0
ASV-1938	0	16	0	0	0	0	0	0	0	0	0	0	0
ASV-1939	0	0	0	16	0	0	0	0	0	0	0	0	0
ASV-1940	0	0	0	0	16	0	0	0	0	0	0	0	0
ASV-1941	0	0	0	0	0	0	0	0	0	0	0	16	0
ASV-1942	0	0	0	0	0	0	0	0	0	0	16	0	0
ASV-1943	0	0	0	0	0	0	0	0	16	0	0	0	0
ASV-1944	0	0	15	0	0	0	0	0	0	0	0	0	0
ASV-1945	0	0	0	0	0	0	15	0	0	0	0	0	0
ASV-1946	15	0	0	0	0	0	0	0	0	0	0	0	0
ASV-1947	0	15	0	0	0	0	0	0	0	0	0	0	0
ASV-1948	0	0	0	0	0	0	0	0	0	0	0	15	0
ASV-1949	15	0	0	0	0	0	0	0	0	0	0	0	0
ASV-1950	15	0	0	0	0	0	0	0	0	0	0	0	0
ASV-1951	0	0	0	0	0	0	0	0	0	0	14	0	0
ASV-1952	14	0	0	0	0	0	0	0	0	0	0	0	0
ASV-1953	0	0	0	0	0	0	0	0	0	0	0	0	0
ASV-1954	0	0	0	0	0	0	0	0	0	0	14	0	0
ASV-1955	0	0	0	14	0	0	0	0	0	0	0	0	0
ASV-1956	0	0	0	0	0	0	0	0	0	0	0	0	0
ASV-1957	0	0	0	0	0	0	0	0	0	0	0	14	0
ASV-1958	0	0	0	0	0	0	0	13	0	0	0	0	0
ASV-1959	0	0	0	0	0	0	0	0	0	0	0	0	0
ASV-1960	0	0	0	0	0	13	0	0	0	0	0	0	0
ASV-1961	0	0	13	0	0	0	0	0	0	0	0	0	0
ASV-1962	0	0	0	0	0	0	0	0	0	0	0	0	0
ASV-1963	0	0	0	0	0	0	0	0	13	0	0	0	0
ASV-1964	0	0	0	0	0	0	0	0	0	0	13	0	0
ASV-1965	13	0	0	0	0	0	0	0	0	0	0	0	0
ASV-1966	0	0	0	0	0	0	0	13	0	0	0	0	0
ASV-1967	12	0	0	0	0	0	0	0	0	0	0	0	0
ASV-1968	12	0	0	0	0	0	0	0	0	0	0	0	0
ASV-1969	12	0	0	0	0	0	0	0	0	0	0	0	0
ASV-1970	0	0	0	0	0	0	0	12	0	0	0	0	0
ASV-1971	12	0	0	0	0	0	0	0	0	0	0	0	0
ASV-1972	0	0	0	0	0	0	0	0	0	0	0	0	0
ASV-1973	0	12	0	0	0	0	0	0	0	0	0	0	0
ASV-1974	0	0	0	0	0	0	0	0	0	0	12	0	0
ASV-1975	0	0	0	0	0	0	0	0	0	0	12	0	0
ASV-1976	0	12	0	0	0	0	0	0	0	0	0	0	0
ASV-1977	0	0	0	12	0	0	0	0	0	0	0	0	0
ASV-1978	0	0	0	0	0	0	0	0	0	0	0	12	0
ASV-1979	0	0	0	0	0	0	0	0	0	0	12	0	0
ASV-1980	0	0	0	0	0	0	0	12	0	0	0	0	0
ASV-1981	0	0	0	0	0	0	0	0	0	0	0	12	0
ASV-1982	11	0	0	0	0	0	0	0	0	0	0	0	0
ASV-1983	0	11	0	0	0	0	0	0	0	0	0	0	0
ASV-1984	0	0	0	0	0	0	0	0	0	11	0	0	0
ASV-1985	0	0	0	0	0	0	0	10	0	0	0	0	0
ASV-1986	0	0	0	10	0	0	0	0	0	0	0	0	0
ASV-1987	10	0	0	0	0	0	0	0	0	0	0	0	0
ASV-1988	0	0	0	10	0	0	0	0	0	0	0	0	0
ASV-1989	0	0	0	0	0	0	0	0	0	0	0	10	0
ASV-1990	0	0	0	0	0	0	0	0	0	0	0	0	0
ASV-1991	10	0	0	0	0	0	0	0	0	0	0	0	0
ASV-1992	0	0	0	0	0	0	0	10	0	0	0	0	0
ASV-1993	0	0	0	0	0	0	0	0	0	0	0	0	0
ASV-1994	0	0	0	0	0	0	0	0	0	0	9	0	0
ASV-1995	0	0	0	0	0	9	0	0	0	0	0	0	0
ASV-1996	0	9	0	0	0	0	0	0	0	0	0	0	0
ASV-1997	9	0	0	0	0	0	0	0	0	0	0	0	0
ASV-1998	0	9	0	0	0	0	0	0	0	0	0	0	0
ASV-1999	0	0	0	0	0	0	0	9	0	0	0	0	0
[truncated: 379 more rows]

## Sheet: TAXONOMY
#TAXONOMY	Kingdom	Phylum	Class	Order	Family	Genus	Species
ASV-1	Bacteria	Proteobacteria	Gammaproteobacteria	Betaproteobacteriales	Burkholderiaceae	Ralstonia
ASV-2	Bacteria	Proteobacteria	Alphaproteobacteria	Rickettsiales	Aplasmataceae	Wolbachia
ASV-3	Bacteria	Proteobacteria	Alphaproteobacteria	Rickettsiales	Aplasmataceae	Wolbachia
ASV-4	Bacteria	Firmicutes	Bacilli	Lactobacillales	Streptococcaceae	Lactococcus
ASV-5	Bacteria	Cyanobacteria	Sericytochromatia
ASV-6	Bacteria	Proteobacteria	Alphaproteobacteria	Rickettsiales	Rickettsiaceae	Rickettsia
ASV-7	Bacteria	Proteobacteria	Gammaproteobacteria	Pseudomodales	Moraxellaceae	Acinetobacter
ASV-8	Bacteria	Proteobacteria	Alphaproteobacteria	Rickettsiales	Aplasmataceae	Wolbachia
ASV-9	Eukaryota	Microsporidia
ASV-10	Bacteria	Firmicutes	Bacilli	Bacillales	Staphylococcaceae	Staphylococcus
ASV-11	Bacteria	Proteobacteria	Alphaproteobacteria	Rickettsiales
ASV-12	Bacteria	Actinobacteria	Actinobacteria	Corynebacteriales	Corynebacteriaceae	Corynebacterium_1
ASV-13	Bacteria	Proteobacteria	Gammaproteobacteria	Aeromodales	Aeromodaceae	Aeromos
ASV-14	Bacteria	Proteobacteria	Gammaproteobacteria	Betaproteobacteriales	Burkholderiaceae	Ralstonia
ASV-15	Bacteria	Firmicutes	Bacilli	Lactobacillales	Leuconostocaceae	Weissella
ASV-16	Bacteria	Proteobacteria	Gammaproteobacteria	Pseudomodales	Moraxellaceae	Acinetobacter
ASV-17	Bacteria	Proteobacteria	Gammaproteobacteria	Betaproteobacteriales	Burkholderiaceae	Herbaspirillum
ASV-18	Bacteria	Proteobacteria	Alphaproteobacteria	Rickettsiales
ASV-19	Bacteria	Proteobacteria	Alphaproteobacteria	Rickettsiales
ASV-20	Bacteria	Proteobacteria	Alphaproteobacteria	Sphingomodales	Sphingomodaceae	Sphingomos	desiccabilis
ASV-21	Bacteria	Firmicutes	Bacilli	Lactobacillales	Streptococcaceae	Streptococcus
ASV-22	Bacteria	Actinobacteria	Actinobacteria	Corynebacteriales	Corynebacteriaceae	Corynebacterium_1
ASV-23	Bacteria	Proteobacteria	Gammaproteobacteria	Pseudomodales	Moraxellaceae	Acinetobacter
ASV-24	Bacteria	Bacteroidetes	Bacteroidia	Chitinophagales	Chitinophagaceae	Vibrionimos
ASV-25	Bacteria	Proteobacteria	Gammaproteobacteria	Xanthomodales	Xanthomodaceae	Stenotrophomos
ASV-26	Bacteria	Actinobacteria	Actinobacteria	Micrococcales	Micrococcaceae	Micrococcus
ASV-27	Bacteria	Proteobacteria	Gammaproteobacteria	Enterobacteriales	Enterobacteriaceae	Rahnella
ASV-28	Bacteria	Cyanobacteria	Oxyphotobacteria	Chloroplast
ASV-29	Bacteria	Proteobacteria	Gammaproteobacteria	Betaproteobacteriales	Burkholderiaceae	Burkholderia-Caballeronia-Paraburkholderia
ASV-30	Bacteria	Actinobacteria	Actinobacteria	Corynebacteriales	Corynebacteriaceae	Lawsonella	clevelandensis
ASV-31	Bacteria	Actinobacteria	Actinobacteria			Georgenia
ASV-32	Bacteria	Firmicutes	Bacilli	Lactobacillales	Enterococcaceae	Enterococcus	cecorum
ASV-33	Bacteria	Proteobacteria	Gammaproteobacteria	Enterobacteriales	Enterobacteriaceae	Escherichia/Shigella
ASV-34	Bacteria	Proteobacteria	Gammaproteobacteria	Pseudomodales	Moraxellaceae	Acinetobacter
ASV-35	Bacteria	Proteobacteria	Alphaproteobacteria	Rhodobacterales	Rhodobacteraceae	Paracoccus
ASV-36	Bacteria	Proteobacteria	Alphaproteobacteria	Sphingomodales	Sphingomodaceae	Sphingomos
ASV-37	Bacteria	Proteobacteria	Gammaproteobacteria	Pasteurellales	Pasteurellaceae	Haemophilus
ASV-38	Bacteria	Cyanobacteria	Oxyphotobacteria	Chloroplast
ASV-39	Bacteria	Proteobacteria	Gammaproteobacteria	Pseudomodales	Pseudomodaceae	Pseudomos
ASV-40	Bacteria	Proteobacteria	Gammaproteobacteria	Pseudomodales	Moraxellaceae	Acinetobacter
ASV-41	Bacteria	Proteobacteria	Gammaproteobacteria	Alteromodales	Alteromodaceae	Alishewanella
ASV-42	Bacteria	Proteobacteria	Alphaproteobacteria	Rhodobacterales	Rhodobacteraceae	Rhodobacter
ASV-43	Bacteria	Firmicutes	Bacilli	Lactobacillales	Streptococcaceae	Streptococcus
ASV-44	Bacteria	Proteobacteria	Alphaproteobacteria
ASV-45	Bacteria	Proteobacteria	Alphaproteobacteria	Rhodobacterales	Rhodobacteraceae	Haematobacter
ASV-46	Bacteria	Proteobacteria	Alphaproteobacteria	Rhizobiales	Beijerinckiaceae	Methylobacterium	jeotgali
ASV-47	Bacteria	Actinobacteria	Actinobacteria	Corynebacteriales	Corynebacteriaceae	Corynebacterium
ASV-48	Bacteria	Acidobacteria	Holophagae	Holophagales	Holophagaceae
ASV-49	Bacteria	Bacteroidetes	Bacteroidia	Flavobacteriales	Weeksellaceae	Empedobacter	falsenii
ASV-50	Bacteria	Proteobacteria	Gammaproteobacteria	Pseudomodales	Moraxellaceae	Enhydrobacter	aerosaccus
ASV-51	Bacteria	Firmicutes	Bacilli	Bacillales	Bacillaceae	Aeribacillus
ASV-52	Bacteria	Proteobacteria	Alphaproteobacteria	Rhizobiales	Rhizobiaceae	Mesorhizobium
ASV-53	Bacteria	Proteobacteria	Gammaproteobacteria	Enterobacteriales	Enterobacteriaceae	Klebsiella
ASV-54	Bacteria	Proteobacteria	Gammaproteobacteria	Pseudomodales	Pseudomodaceae	Pseudomos
ASV-55	Bacteria	Bacteroidetes	Bacteroidia	Flavobacteriales	Weeksellaceae	Cloacibacterium
ASV-56	Bacteria	Proteobacteria	Gammaproteobacteria	Betaproteobacteriales	Burkholderiaceae	Burkholderia-Caballeronia-Paraburkholderia
ASV-57	Bacteria	Proteobacteria	Gammaproteobacteria	Xanthomodales	Xanthomodaceae	Stenotrophomos
ASV-58	Bacteria	Proteobacteria	Alphaproteobacteria	Rhizobiales	Stappiaceae	Labrenzia	aggregata
ASV-59	Bacteria	Actinobacteria	Actinobacteria	Micrococcales	Microbacteriaceae	Leifsonia
ASV-60	Bacteria	Firmicutes	Clostridia	Clostridiales	Clostridiaceae_1	Clostridium_sensu_stricto_1
ASV-61	Bacteria	Firmicutes	Bacilli	Bacillales	Family_X	Thermicanus
ASV-62	Bacteria	Proteobacteria	Alphaproteobacteria	Sphingomodales	Sphingomodaceae	Sphingomos
ASV-63	Bacteria	Firmicutes	Bacilli	Lactobacillales	Streptococcaceae	Streptococcus
ASV-64	Bacteria	Proteobacteria	Gammaproteobacteria	Oceanospirillales	Halomodaceae	Halomos
ASV-65	Bacteria	Proteobacteria	Gammaproteobacteria	Betaproteobacteriales	Burkholderiaceae	Achromobacter
ASV-66	Bacteria	Bacteroidetes	Bacteroidia	Chitinophagales	Chitinophagaceae	Vibrionimos
ASV-67	Bacteria	Proteobacteria	Gammaproteobacteria	Pseudomodales	Moraxellaceae	Acinetobacter
ASV-68	Bacteria	Firmicutes	Bacilli	Bacillales	Staphylococcaceae	Macrococcus
ASV-69	Bacteria	Firmicutes	Clostridia	Clostridiales	Family_XI	Aerococcus
ASV-70	Bacteria	Actinobacteria	Actinobacteria	Streptomycetales	Streptomycetaceae	Streptomyces
ASV-71	Bacteria	Actinobacteria	Actinobacteria	Micrococcales	Micrococcaceae	Kocuria
ASV-72	Bacteria	Proteobacteria	Alphaproteobacteria	Rhodobacterales	Rhodobacteraceae	Rubrimos
ASV-73	Bacteria	Actinobacteria	Actinobacteria	Micrococcales	Micrococcaceae	Rothia	dentocariosa
ASV-74	Bacteria	Proteobacteria	Alphaproteobacteria	Rickettsiales
ASV-75	Bacteria	Acidobacteria	Subgroup_6
ASV-76	Bacteria	Firmicutes	Bacilli	Bacillales	Planococcaceae	Chungangia
ASV-77	Bacteria	Proteobacteria	Gammaproteobacteria	Betaproteobacteriales	Burkholderiaceae	Comamos
ASV-78	Bacteria	Proteobacteria	Gammaproteobacteria	Enterobacteriales	Enterobacteriaceae	Raoultella
ASV-79	Bacteria	Proteobacteria	Gammaproteobacteria	Betaproteobacteriales	Neisseriaceae
ASV-80	Bacteria	Cyanobacteria	Oxyphotobacteria	Chloroplast
ASV-81	Bacteria	Actinobacteria	Actinobacteria	Corynebacteriales	Corynebacteriaceae	Corynebacterium_1
ASV-82	Bacteria	Actinobacteria	Actinobacteria	Micrococcales	Dermatophilaceae	Kineosphaera
ASV-83	Bacteria	Proteobacteria	Gammaproteobacteria	Pseudomodales	Moraxellaceae	Acinetobacter
ASV-84	Bacteria	Proteobacteria	Gammaproteobacteria	Betaproteobacteriales	Burkholderiaceae	Burkholderia-Caballeronia-Paraburkholderia
ASV-85	Bacteria	Firmicutes	Bacilli	Lactobacillales	Carnobacteriaceae	Dolosigranulum	pigrum
ASV-86	Bacteria	Actinobacteria	Actinobacteria	Micrococcales	Micrococcaceae	Rothia	mucilaginosa
ASV-87	Bacteria	Proteobacteria	Gammaproteobacteria	Pseudomodales	Moraxellaceae	Acinetobacter
ASV-88	Bacteria	Proteobacteria	Gammaproteobacteria	Betaproteobacteriales	Burkholderiaceae	Duganella
ASV-89	Bacteria	Firmicutes	Clostridia	Clostridiales	Family_XI	Finegoldia	mag
ASV-90	Bacteria	Proteobacteria	Gammaproteobacteria	Enterobacteriales	Enterobacteriaceae	Klebsiella
ASV-91	Bacteria	Firmicutes	Bacilli	Bacillales	Sporolactobacillaceae	Sporolactobacillus
ASV-92	Bacteria	Cyanobacteria	Oxyphotobacteria	Nostocales	Phormidiaceae	Planktothrix_NIVA-CYA_15
ASV-93	Bacteria	Proteobacteria	Gammaproteobacteria	Oceanospirillales	Saccharospirillaceae	Oleibacter
ASV-94	Bacteria	Cyanobacteria	Oxyphotobacteria	Chloroplast
ASV-95	Bacteria	Firmicutes	Clostridia	Clostridiales	Peptostreptococcaceae	Terrisporobacter
ASV-96	Bacteria	Proteobacteria	Alphaproteobacteria	Caulobacterales	Caulobacteraceae	Caulobacter
ASV-97	Bacteria	Actinobacteria	Actinobacteria	Actinomycetales	Actinomycetaceae	Actinomyces
ASV-98	Bacteria	Actinobacteria	Actinobacteria	Micrococcales	Microbacteriaceae	Agreia
ASV-99	Bacteria	Proteobacteria	Gammaproteobacteria	Betaproteobacteriales	Burkholderiaceae	Pelomos
ASV-100	Bacteria	Actinobacteria	Actinobacteria	Corynebacteriales	Corynebacteriaceae	Corynebacterium_1
ASV-101	Bacteria	Firmicutes	Clostridia	Clostridiales	Peptostreptococcaceae	Terrisporobacter
ASV-102	Bacteria	Proteobacteria	Gammaproteobacteria	Betaproteobacteriales	Rhodocyclaceae	Dechlorosoma
ASV-103	Bacteria	Proteobacteria	Alphaproteobacteria	Sphingomodales	Sphingomodaceae	Ellin6055
ASV-104	Bacteria	Actinobacteria	Actinobacteria	Corynebacteriales	Corynebacteriaceae	Corynebacterium_1	kroppenstedtii
ASV-105	Bacteria	Proteobacteria	Gammaproteobacteria	Oceanospirillales	Halomodaceae	Halomos
ASV-106	Bacteria	Proteobacteria	Gammaproteobacteria	Pseudomodales	Pseudomodaceae	Pseudomos
ASV-107	Bacteria	Proteobacteria	Alphaproteobacteria	Rhizobiales	Xanthobacteraceae	Bradyrhizobium
ASV-108	Bacteria	Actinobacteria	Actinobacteria	Micrococcales	Rarobacteraceae	Rarobacter
ASV-109	Bacteria	Actinobacteria	Actinobacteria	Corynebacteriales	Corynebacteriaceae	Corynebacterium_1
ASV-110	Bacteria	Bacteroidetes	Bacteroidia	Cytophagales	Spirosomaceae	Larkinella
ASV-111	Bacteria	Chloroflexi	Chloroflexia	Thermomicrobiales	AKYG1722
ASV-112	Bacteria	Bacteroidetes	Bacteroidia	Bacteroidales	Dysgonomodaceae	Proteiniphilum	acetatigenes
ASV-113	Bacteria	Proteobacteria	Alphaproteobacteria	Rickettsiales
ASV-114	Bacteria	Firmicutes	Bacilli	Lactobacillales	Enterococcaceae	Enterococcus
ASV-115	Bacteria	Bacteroidetes	Bacteroidia	Flavobacteriales	Weeksellaceae	Empedobacter
ASV-116	Bacteria	Proteobacteria	Gammaproteobacteria	Pasteurellales	Pasteurellaceae	Actinobacillus
ASV-117	Bacteria	Firmicutes	Bacilli	Bacillales	Planococcaceae	Psychrobacillus
ASV-118	Bacteria	Bacteroidetes	Bacteroidia	Chitinophagales	Chitinophagaceae	Vibrionimos
ASV-119	Bacteria	Firmicutes	Clostridia	Clostridiales	Family_XI	Peptoniphilus
ASV-120	Bacteria	Proteobacteria	Gammaproteobacteria	Betaproteobacteriales	Burkholderiaceae	Azohydromos	australica
ASV-121	Bacteria	Proteobacteria	Alphaproteobacteria	Rhizobiales	Rhizobiaceae	Brucella
ASV-122	Bacteria	Proteobacteria	Gammaproteobacteria	Betaproteobacteriales	Burkholderiaceae	Herbaspirillum
ASV-123	Bacteria	Proteobacteria	Alphaproteobacteria	Rickettsiales	Aplasmataceae	Wolbachia
ASV-124	Bacteria	Proteobacteria	Gammaproteobacteria	Pseudomodales	Moraxellaceae	Acinetobacter
ASV-125	Bacteria	Firmicutes	Bacilli	Lactobacillales	Streptococcaceae	Streptococcus
ASV-126	Bacteria	Firmicutes	Bacilli	Bacillales	Planococcaceae	Psychrobacillus
ASV-127	Bacteria	Proteobacteria	Alphaproteobacteria	Rhizobiales	Beijerinckiaceae	Methylobacterium
ASV-128	Bacteria	Proteobacteria	Deltaproteobacteria	Myxococcales	Haliangiaceae	Haliangium
ASV-129	Bacteria	Proteobacteria	Gammaproteobacteria	Pseudomodales	Pseudomodaceae	Pseudomos
ASV-130	Bacteria	Proteobacteria	Gammaproteobacteria	Pseudomodales	Pseudomodaceae	Pseudomos
ASV-131	Bacteria	Bacteroidetes	Bacteroidia	Flavobacteriales	Flavobacteriaceae	Flavobacterium	suzhouense
ASV-132	Bacteria	Proteobacteria	Alphaproteobacteria	Rhizobiales	Xanthobacteraceae	Xanthobacter	autotrophicus
ASV-133	Bacteria	Firmicutes	Bacilli	Lactobacillales	Lactobacillaceae	Lactobacillus
ASV-134	Bacteria	Proteobacteria	Gammaproteobacteria	Xanthomodales	Xanthomodaceae	SN8
ASV-135	Bacteria	Proteobacteria	Alphaproteobacteria	Rickettsiales	Aplasmataceae	Wolbachia
ASV-136	Bacteria	Actinobacteria	Actinobacteria	Corynebacteriales	Corynebacteriaceae	Corynebacterium_1
ASV-137	Bacteria	Proteobacteria	Gammaproteobacteria	Betaproteobacteriales	Burkholderiaceae	Ralstonia
ASV-138	Bacteria	Proteobacteria	Gammaproteobacteria	Pseudomodales	Pseudomodaceae	Pseudomos
ASV-139	Bacteria	Firmicutes	Bacilli	Bacillales	Bacillaceae	Bacillus
ASV-140	Bacteria	Proteobacteria	Alphaproteobacteria	Acetobacterales	Acetobacteraceae	Acidicaldus
ASV-141	Bacteria	Actinobacteria	Actinobacteria	Actinomycetales	Actinomycetaceae	Actinomyces
ASV-142	Bacteria	Firmicutes	Clostridia	Clostridiales	Ruminococcaceae	Ruminococcus_2
ASV-143	Bacteria	Proteobacteria	Gammaproteobacteria	Betaproteobacteriales	Burkholderiaceae	Ralstonia
ASV-144	Bacteria	Proteobacteria	Alphaproteobacteria	Rickettsiales	Aplasmataceae	Wolbachia
ASV-145	Bacteria	Proteobacteria	Alphaproteobacteria	Sphingomodales	Sphingomodaceae	Sphingopyxis
ASV-146	Bacteria	Actinobacteria	Actinobacteria	Corynebacteriales	Corynebacteriaceae	Corynebacterium_1
ASV-147	Bacteria	Proteobacteria	Gammaproteobacteria	Betaproteobacteriales	Burkholderiaceae	Tepidimos
ASV-148	Bacteria	Actinobacteria	Thermoleophilia	Gaiellales	Gaiellaceae	Gaiella
ASV-149	Bacteria	Firmicutes	Bacilli	Lactobacillales	Carnobacteriaceae	Alloiococcus	otitis
ASV-150	Bacteria	Firmicutes	Bacilli	Bacillales	Paenibacillaceae	Brevibacillus
ASV-151	Bacteria	Firmicutes	Clostridia	Clostridiales	Clostridiaceae_1	Sarci
ASV-152	Bacteria	Firmicutes	Bacilli	Lactobacillales	Leuconostocaceae	Leuconostoc
ASV-153	Bacteria	Firmicutes	Bacilli	Lactobacillales	Streptococcaceae	Streptococcus
ASV-154	Bacteria	Proteobacteria	Gammaproteobacteria	Betaproteobacteriales	Rhodocyclaceae	Denitratisoma	oestradiolicum
ASV-155	Bacteria	Proteobacteria	Gammaproteobacteria	Betaproteobacteriales	Burkholderiaceae	Ralstonia
ASV-156	Bacteria	Proteobacteria	Gammaproteobacteria	Betaproteobacteriales	Burkholderiaceae	Ralstonia
ASV-157	Bacteria	Actinobacteria	Actinobacteria	Bifidobacteriales	Bifidobacteriaceae	Bifidobacterium
ASV-158	Bacteria	Proteobacteria	Gammaproteobacteria	Aeromodales	Aeromodaceae	Aeromos
ASV-159	Bacteria	Proteobacteria	Alphaproteobacteria	Rickettsiales	Aplasmataceae	Wolbachia
ASV-160	Bacteria	Proteobacteria	Alphaproteobacteria	Rickettsiales
ASV-161	Bacteria	Proteobacteria	Alphaproteobacteria	Rhizobiales	Rhizobiaceae	Allorhizobium-Neorhizobium-Pararhizobium-Rhizobium
ASV-162	Bacteria	Proteobacteria	Gammaproteobacteria	Aeromodales	Aeromodaceae	Aeromos
ASV-163	Bacteria	Firmicutes	Bacilli	Bacillales	Bacillaceae	Bacillus
ASV-164	Bacteria	Proteobacteria	Gammaproteobacteria	Xanthomodales	Rhodanobacteraceae	Dokdonella
ASV-165	Bacteria	Actinobacteria	Actinobacteria	Corynebacteriales	Corynebacteriaceae	Corynebacterium_1
ASV-166	Bacteria	Proteobacteria	Gammaproteobacteria	Pseudomodales	Moraxellaceae	Enhydrobacter
ASV-167	Bacteria	Proteobacteria	Gammaproteobacteria	Betaproteobacteriales	Burkholderiaceae	Burkholderia-Caballeronia-Paraburkholderia
ASV-168	Bacteria	Proteobacteria	Alphaproteobacteria	Rhizobiales	Rhizobiaceae	Ochrobactrum
ASV-169	Bacteria	Firmicutes	Clostridia	Clostridiales	Lachnospiraceae	Blautia
ASV-170	Bacteria	Firmicutes	Bacilli	Bacillales	Staphylococcaceae	Staphylococcus
ASV-171	Bacteria	Proteobacteria	Gammaproteobacteria	Betaproteobacteriales	Burkholderiaceae	Ralstonia
ASV-172	Bacteria	Cyanobacteria	Oxyphotobacteria	Chloroplast
ASV-173	Bacteria	Cyanobacteria	Melaibacteria	Obscuribacterales
ASV-174	Bacteria	Proteobacteria	Alphaproteobacteria	Rickettsiales	Aplasmataceae	Wolbachia
ASV-175	Bacteria	Firmicutes	Bacilli	Lactobacillales	Enterococcaceae	Enterococcus
ASV-176	Bacteria	Proteobacteria	Gammaproteobacteria	Betaproteobacteriales	Burkholderiaceae	Ralstonia
ASV-177	Bacteria	Proteobacteria	Gammaproteobacteria	Betaproteobacteriales	Burkholderiaceae	Ralstonia
ASV-178	Bacteria	Actinobacteria	Actinobacteria	Micrococcales	Micrococcaceae	Micrococcus
ASV-179	Bacteria	Proteobacteria	Alphaproteobacteria	Rickettsiales	Aplasmataceae	Wolbachia
ASV-180	Bacteria	Proteobacteria	Alphaproteobacteria	Rickettsiales	Aplasmataceae	Wolbachia
ASV-181	Bacteria	Proteobacteria	Gammaproteobacteria	Betaproteobacteriales	Burkholderiaceae	Ralstonia
ASV-182	Bacteria	Proteobacteria	Gammaproteobacteria	Betaproteobacteriales	Burkholderiaceae	Aquabacterium
ASV-183	Bacteria	Proteobacteria	Gammaproteobacteria	Pseudomodales	Pseudomodaceae	Pseudomos
ASV-184	Bacteria	Bacteroidetes	Bacteroidia	Flavobacteriales	Flavobacteriaceae	Flavobacterium
ASV-185	Bacteria	Proteobacteria	Gammaproteobacteria	Betaproteobacteriales	Burkholderiaceae	Ralstonia
ASV-186	Bacteria	Proteobacteria	Alphaproteobacteria	Rhizobiales	Rhizobiaceae	Paramesorhizobium
ASV-187	Bacteria	Proteobacteria	Alphaproteobacteria	Rhizobiales	Beijerinckiaceae	Methylobacterium	radiotolerans
ASV-188	Bacteria	Actinobacteria	Actinobacteria	Micrococcales	Dermacoccaceae	Flexivirga
ASV-189	Bacteria	Proteobacteria	Gammaproteobacteria	Alteromodales	Alteromodaceae	Rheinheimera
ASV-190	Bacteria	Proteobacteria	Gammaproteobacteria	Betaproteobacteriales	Rhodocyclaceae	Sulfuritalea
ASV-191	Bacteria	Proteobacteria	Gammaproteobacteria	Betaproteobacteriales	Neisseriaceae	Neisseria
ASV-192	Bacteria	Proteobacteria	Gammaproteobacteria	Oceanospirillales	Halomodaceae	Kushneria
ASV-193	Bacteria	Proteobacteria	Alphaproteobacteria	Rickettsiales	Aplasmataceae	Wolbachia
ASV-194	Bacteria	Proteobacteria	Alphaproteobacteria	Rickettsiales
ASV-195	Bacteria	Proteobacteria	Alphaproteobacteria	Rickettsiales	Aplasmataceae	Wolbachia
ASV-196	Bacteria	Actinobacteria	Actinobacteria	Micrococcales	Micrococcaceae	Rothia
ASV-197	Bacteria	Proteobacteria	Gammaproteobacteria	Betaproteobacteriales	Burkholderiaceae	Ralstonia
ASV-198	Bacteria	Firmicutes	Clostridia	Clostridiales	Ruminococcaceae	Ruminococcaceae_UCG-013
ASV-199	Bacteria	Actinobacteria	Actinobacteria	Corynebacteriales	Corynebacteriaceae	Corynebacterium_1
ASV-200	Bacteria	Actinobacteria	Actinobacteria	Corynebacteriales	Corynebacteriaceae	Corynebacterium_1
ASV-201	Bacteria	Proteobacteria	Gammaproteobacteria	Enterobacteriales	Enterobacteriaceae
ASV-202	Bacteria	Firmicutes	Bacilli	Lactobacillales	Leuconostocaceae	Leuconostoc
ASV-203	Bacteria	Proteobacteria	Gammaproteobacteria	Betaproteobacteriales	Burkholderiaceae	Ralstonia
ASV-204	Bacteria	Actinobacteria	Actinobacteria	Kineosporiales	Kineosporiaceae	Angustibacter	aerolatus
ASV-205	Bacteria	Proteobacteria	Alphaproteobacteria	Rickettsiales	Aplasmataceae	Wolbachia
ASV-206	Bacteria	Verrucomicrobia	Verrucomicrobiae	LD1-PB3
ASV-207	Bacteria	Proteobacteria	Alphaproteobacteria	Rhodobacterales	Rhodobacteraceae	Paracoccus
ASV-208	Bacteria	Firmicutes	Erysipelotrichia	Erysipelotrichales	Erysipelotrichaceae	Turicibacter
ASV-209	Bacteria	Proteobacteria	Alphaproteobacteria	Rhodobacterales	Rhodobacteraceae	Paracoccus
ASV-210	Bacteria	Actinobacteria	Actinobacteria	Actinomycetales	Actinomycetaceae	Actinomyces	odontolyticus
ASV-211	Bacteria	Actinobacteria	Actinobacteria	Corynebacteriales	Corynebacteriaceae	Corynebacterium	durum
ASV-212	Bacteria	Proteobacteria	Alphaproteobacteria	Rickettsiales	Aplasmataceae	Wolbachia
ASV-213	Bacteria	Proteobacteria	Gammaproteobacteria	Betaproteobacteriales	Burkholderiaceae	Ralstonia
ASV-214	Bacteria	Proteobacteria	Gammaproteobacteria	Betaproteobacteriales	Burkholderiaceae	Ralstonia
ASV-215	Bacteria	Proteobacteria	Alphaproteobacteria	Rhizobiales	Beijerinckiaceae	Roseiarcus
ASV-216	Bacteria	Proteobacteria	Gammaproteobacteria	Betaproteobacteriales	Burkholderiaceae	Ralstonia
ASV-217	Bacteria	Firmicutes	Bacilli	Lactobacillales	Leuconostocaceae	Weissella
ASV-218	Bacteria	Proteobacteria	Gammaproteobacteria	Aeromodales	Aeromodaceae	Aeromos
ASV-219	Bacteria	Proteobacteria	Gammaproteobacteria	Oceanospirillales	Halomodaceae	Halomos
ASV-220	Bacteria	Proteobacteria	Gammaproteobacteria	Betaproteobacteriales	Burkholderiaceae	Ralstonia
ASV-221	Bacteria	Proteobacteria	Alphaproteobacteria	Rickettsiales	Aplasmataceae	Wolbachia
ASV-222	Bacteria	Actinobacteria	Actinobacteria	Actinomycetales	Actinomycetaceae	Actinomyces
ASV-223	Bacteria	Proteobacteria	Alphaproteobacteria	Rhizobiales	Rhizobiaceae	Mesorhizobium
ASV-224	Bacteria	Actinobacteria	Actinobacteria	Corynebacteriales	Corynebacteriaceae	Corynebacterium
ASV-225	Bacteria	Proteobacteria	Gammaproteobacteria	Pseudomodales	Moraxellaceae	Acinetobacter
ASV-226	Bacteria	Proteobacteria	Gammaproteobacteria	Betaproteobacteriales	Burkholderiaceae	Ralstonia
ASV-227	Bacteria	Actinobacteria	Actinobacteria	Corynebacteriales	Corynebacteriaceae	Corynebacterium_1
ASV-228	Bacteria	Proteobacteria	Gammaproteobacteria	Aeromodales	Aeromodaceae	Aeromos
ASV-229	Bacteria	Firmicutes	Clostridia	Clostridiales	Family_XI	Aerococcus
ASV-230	Bacteria	Proteobacteria	Gammaproteobacteria	Pseudomodales	Pseudomodaceae	Pseudomos
ASV-231	Bacteria	Actinobacteria	Actinobacteria	Bifidobacteriales	Bifidobacteriaceae	Bifidobacterium
ASV-232	Bacteria	Proteobacteria	Gammaproteobacteria	Betaproteobacteriales	Burkholderiaceae	Ralstonia
ASV-233	Bacteria	Firmicutes	Bacilli	Lactobacillales	Streptococcaceae	Lactococcus
ASV-234	Bacteria	Proteobacteria	Gammaproteobacteria	Aeromodales	Aeromodaceae	Aeromos
ASV-235	Bacteria	Proteobacteria	Alphaproteobacteria	Rhodobacterales	Rhodobacteraceae	Amaricoccus
ASV-236	Bacteria	Proteobacteria	Alphaproteobacteria	Rickettsiales	Aplasmataceae	Wolbachia
ASV-237	Bacteria	Proteobacteria	Alphaproteobacteria	Caulobacterales	Caulobacteraceae
ASV-238	Bacteria	Proteobacteria	Alphaproteobacteria	Rickettsiales	Aplasmataceae	Wolbachia
ASV-239	Bacteria	Proteobacteria	Gammaproteobacteria	Aeromodales	Aeromodaceae	Aeromos
ASV-240	Bacteria	Proteobacteria	Gammaproteobacteria	Betaproteobacteriales	Burkholderiaceae	Ralstonia
ASV-241	Bacteria	Proteobacteria	Gammaproteobacteria	Betaproteobacteriales	Burkholderiaceae	Ralstonia
ASV-242	Bacteria	Proteobacteria	Alphaproteobacteria	Rickettsiales	Aplasmataceae	Wolbachia
ASV-243	Bacteria	Bacteroidetes	Bacteroidia	Bacteroidales	Prevotellaceae	Prevotella	nceiensis
ASV-244	Bacteria	Proteobacteria	Gammaproteobacteria	Pseudomodales	Pseudomodaceae	Pseudomos
ASV-245	Bacteria	Firmicutes	Negativicutes	Selenomodales	Veillonellaceae	Selenomos_3	infelix
ASV-246	Bacteria	Planctomycetes	Planctomycetacia	Planctomycetales	Rubinisphaeraceae	SH-PL14
ASV-247	Bacteria	Proteobacteria	Alphaproteobacteria	Rickettsiales	Aplasmataceae	Wolbachia
ASV-248	Bacteria	Proteobacteria	Alphaproteobacteria	Rickettsiales
ASV-249	Bacteria	Planctomycetes	Phycisphaerae	Tepidisphaerales	CPla-3_termite_group
ASV-250	Bacteria	Proteobacteria	Gammaproteobacteria	Enterobacteriales	Enterobacteriaceae	Escherichia/Shigella
ASV-251	Bacteria	Proteobacteria	Alphaproteobacteria	Rickettsiales	Aplasmataceae	Wolbachia
ASV-252	Bacteria	Proteobacteria	Gammaproteobacteria	Enterobacteriales	Enterobacteriaceae	Pantoea
ASV-253	Bacteria	Firmicutes	Bacilli	Lactobacillales	Leuconostocaceae	Weissella
ASV-254	Bacteria	Proteobacteria	Alphaproteobacteria	Sphingomodales	Sphingomodaceae	Sphingobium	yanoikuyae
ASV-255	Bacteria	Proteobacteria	Gammaproteobacteria	Betaproteobacteriales	Burkholderiaceae	Ralstonia
ASV-256	Bacteria	Proteobacteria	Gammaproteobacteria	Betaproteobacteriales	Burkholderiaceae	Ralstonia
ASV-257	Bacteria	Proteobacteria	Gammaproteobacteria	Betaproteobacteriales	Burkholderiaceae	Ralstonia
ASV-258	Bacteria	Proteobacteria	Gammaproteobacteria	Betaproteobacteriales	Burkholderiaceae	Ralstonia
ASV-259	Bacteria	Proteobacteria	Alphaproteobacteria	Rickettsiales	Aplasmataceae	Wolbachia
ASV-260	Bacteria	Proteobacteria	Alphaproteobacteria	Rickettsiales	Aplasmataceae	Wolbachia
ASV-261	Bacteria	Proteobacteria	Alphaproteobacteria	Rickettsiales	Aplasmataceae	Wolbachia
ASV-262	Bacteria	Proteobacteria	Gammaproteobacteria	Betaproteobacteriales	Burkholderiaceae	Ralstonia
ASV-263	Bacteria	Proteobacteria	Alphaproteobacteria	Rickettsiales	Aplasmataceae	Wolbachia
ASV-264	Bacteria	Proteobacteria	Gammaproteobacteria	Betaproteobacteriales	Burkholderiaceae	Ralstonia
ASV-265	Bacteria	Proteobacteria	Alphaproteobacteria	Rickettsiales	Aplasmataceae	Wolbachia
ASV-266	Bacteria	Proteobacteria	Alphaproteobacteria	Rickettsiales	Aplasmataceae	Wolbachia
ASV-267	Bacteria	Proteobacteria	Alphaproteobacteria	Rickettsiales	Aplasmataceae	Wolbachia
ASV-268	Bacteria	Actinobacteria	Actinobacteria	Corynebacteriales	Corynebacteriaceae	Corynebacterium_1
ASV-269	Bacteria	Firmicutes	Clostridia	Clostridiales	Family_XI	Aerococcus
ASV-270	Bacteria	Proteobacteria	Alphaproteobacteria	Rickettsiales	Aplasmataceae	Wolbachia
ASV-271	Bacteria	Firmicutes	Bacilli	Lactobacillales	Leuconostocaceae	Leuconostoc
ASV-272	Bacteria	Actinobacteria	Actinobacteria	Micrococcales	Dermabacteraceae	Brachybacterium
ASV-273	Bacteria	Firmicutes	Bacilli	Lactobacillales	Enterococcaceae	Enterococcus
ASV-274	Bacteria	Proteobacteria	Gammaproteobacteria	Aeromodales	Aeromodaceae	Aeromos
ASV-275	Bacteria	Actinobacteria	Actinobacteria	Corynebacteriales	Corynebacteriaceae	Corynebacterium_1	stationis
ASV-276	Bacteria	Proteobacteria	Alphaproteobacteria	Rickettsiales	Aplasmataceae	Wolbachia
ASV-277	Bacteria	Proteobacteria	Alphaproteobacteria	Acetobacterales	Acetobacteraceae	Asaia
ASV-278	Bacteria	Proteobacteria	Gammaproteobacteria	Betaproteobacteriales	Burkholderiaceae	Ralstonia
ASV-279	Bacteria	Firmicutes	Bacilli	Bacillales	Staphylococcaceae	Staphylococcus
ASV-280	Bacteria	Proteobacteria	Gammaproteobacteria	Betaproteobacteriales	Burkholderiaceae	Achromobacter
ASV-281	Bacteria	Actinobacteria	Actinobacteria	Pseudonocardiales	Pseudonocardiaceae	Actinomycetospora
ASV-282	Bacteria	Actinobacteria	Actinobacteria	Micrococcales	Dermacoccaceae	Kytococcus	sedentarius
ASV-283	Bacteria	Proteobacteria	Gammaproteobacteria	Enterobacteriales	Enterobacteriaceae	Rahnella
ASV-284	Bacteria	Proteobacteria	Gammaproteobacteria	Betaproteobacteriales	Burkholderiaceae	Ralstonia
ASV-285	Bacteria	Proteobacteria	Alphaproteobacteria	Rickettsiales	Aplasmataceae	Wolbachia
ASV-286	Bacteria	Proteobacteria	Alphaproteobacteria	Rickettsiales
ASV-287	Bacteria	Firmicutes	Clostridia	Clostridiales	Family_XI	Aerococcus	hydrogelis
ASV-288	Bacteria	Bacteroidetes	Bacteroidia	Chitinophagales	Chitinophagaceae	Vibrionimos
ASV-289	Bacteria	Proteobacteria	Alphaproteobacteria	Rickettsiales	Aplasmataceae	Wolbachia
ASV-290	Bacteria	Cyanobacteria	Sericytochromatia
ASV-291	Bacteria	Actinobacteria	Actinobacteria	Corynebacteriales	Corynebacteriaceae	Corynebacterium_1
ASV-292	Bacteria	Proteobacteria	Gammaproteobacteria	Alteromodales	Psychromodaceae	Psychromos	arctica
ASV-293	Bacteria	Proteobacteria	Alphaproteobacteria	Rickettsiales	Aplasmataceae	Wolbachia
ASV-294	Bacteria	Proteobacteria	Gammaproteobacteria	Betaproteobacteriales	Burkholderiaceae	Ralstonia
ASV-295	Bacteria	Firmicutes	Bacilli	Lactobacillales	Streptococcaceae	Lactococcus
ASV-296	Bacteria	Proteobacteria	Alphaproteobacteria	Rickettsiales	Aplasmataceae	Wolbachia
ASV-297	Bacteria	Planctomycetes	Planctomycetacia	Planctomycetales	Rubinisphaeraceae	Planctomicrobium
ASV-298	Bacteria	Proteobacteria	Gammaproteobacteria	Aeromodales	Aeromodaceae	Aeromos
ASV-299	Bacteria	Proteobacteria	Alphaproteobacteria	Rickettsiales	Aplasmataceae	Wolbachia
ASV-300	Bacteria	Proteobacteria	Gammaproteobacteria	Betaproteobacteriales	Rhodocyclaceae	Dechloromos
ASV-301	Bacteria	Proteobacteria	Alphaproteobacteria	Rickettsiales	Aplasmataceae	Wolbachia
ASV-302	Bacteria	Cyanobacteria	Sericytochromatia
ASV-303	Bacteria	Chlamydiae	Chlamydiae	Chlamydiales	Parachlamydiaceae	Candidatus_Rubidus
ASV-304	Bacteria	Patescibacteria	Gracilibacteria	Absconditabacteriales_(SR1)
ASV-305	Bacteria	Actinobacteria	Actinobacteria	Corynebacteriales	Corynebacteriaceae	Corynebacterium	matruchotii
ASV-306	Bacteria	Proteobacteria	Alphaproteobacteria	Rickettsiales	Aplasmataceae	Wolbachia
ASV-307	Bacteria	Proteobacteria	Alphaproteobacteria	Rhizobiales	Beijerinckiaceae	Methylobacterium
ASV-308	Bacteria	Proteobacteria	Alphaproteobacteria	Rickettsiales	Aplasmataceae	Wolbachia
ASV-309	Bacteria	Firmicutes	Bacilli	Lactobacillales	Enterococcaceae	Enterococcus
ASV-310	Bacteria	Proteobacteria	Gammaproteobacteria	Betaproteobacteriales	Burkholderiaceae	Ralstonia
ASV-311	Bacteria	Actinobacteria	Actinobacteria	Micrococcales	Micrococcaceae	Micrococcus
ASV-312	Bacteria	Actinobacteria	Actinobacteria	Corynebacteriales	Corynebacteriaceae	Corynebacterium_1
ASV-313	Bacteria	Proteobacteria	Gammaproteobacteria	Aeromodales	Aeromodaceae	Aeromos
ASV-314	Bacteria	Proteobacteria	Gammaproteobacteria	Betaproteobacteriales	Burkholderiaceae	Ralstonia
ASV-315	Bacteria	Proteobacteria	Alphaproteobacteria	Rhodobacterales	Rhodobacteraceae	Paracoccus
ASV-316	Bacteria	Bacteroidetes	Bacteroidia	Flavobacteriales	Weeksellaceae	Chryseobacterium	hominis
ASV-317	Bacteria	Bacteroidetes	Bacteroidia	Bacteroidales	Prevotellaceae	Prevotella_7
ASV-318	Bacteria	Proteobacteria	Gammaproteobacteria	Betaproteobacteriales	Burkholderiaceae	Ralstonia
ASV-319	Bacteria	Cyanobacteria	Sericytochromatia
ASV-320	Bacteria	Proteobacteria	Gammaproteobacteria	Betaproteobacteriales	Neisseriaceae
ASV-321	Bacteria	Cyanobacteria	Sericytochromatia
ASV-322	Bacteria	Proteobacteria	Alphaproteobacteria	Rickettsiales	Aplasmataceae	Wolbachia
ASV-323	Bacteria	Proteobacteria	Alphaproteobacteria	Rickettsiales	Aplasmataceae	Wolbachia
ASV-324	Bacteria	Proteobacteria	Deltaproteobacteria	Myxococcales	Haliangiaceae	Haliangium
ASV-325	Bacteria	Proteobacteria	Gammaproteobacteria	Betaproteobacteriales	Burkholderiaceae	Ralstonia	pickettii
ASV-326	Bacteria	Proteobacteria	Alphaproteobacteria	Rickettsiales
ASV-327	Bacteria	Proteobacteria	Alphaproteobacteria	Rhodobacterales	Rhodobacteraceae	Haematobacter
ASV-328	Bacteria	Proteobacteria	Alphaproteobacteria	Rhizobiales	Xanthobacteraceae	Bradyrhizobium
ASV-329	Bacteria	Proteobacteria	Alphaproteobacteria	Rickettsiales	Aplasmataceae	Wolbachia
ASV-330	Bacteria	Proteobacteria	Alphaproteobacteria	Rickettsiales	Rickettsiaceae	Rickettsia
ASV-331	Bacteria	Proteobacteria	Gammaproteobacteria	Xanthomodales	Xanthomodaceae	Pseudoxanthomos	taiwanensis
ASV-332	Bacteria	Chloroflexi	OLB14
ASV-333	Bacteria	Actinobacteria	Actinobacteria	Corynebacteriales	Corynebacteriaceae	Corynebacterium
ASV-334	Bacteria	Proteobacteria	Gammaproteobacteria	Betaproteobacteriales	Neisseriaceae	Kingella	oralis
ASV-335	Bacteria	Firmicutes	Bacilli	Lactobacillales	Streptococcaceae	Lactococcus
ASV-336	Bacteria	Actinobacteria	Actinobacteria	Micrococcales	Microbacteriaceae	Agreia
ASV-337	Bacteria	Firmicutes	Bacilli	Lactobacillales	Leuconostocaceae	Weissella
ASV-338	Bacteria	Proteobacteria	Gammaproteobacteria	Aeromodales	Aeromodaceae	Aeromos
ASV-339	Bacteria	Proteobacteria	Gammaproteobacteria	Pseudomodales	Moraxellaceae	Acinetobacter
ASV-340	Bacteria	Proteobacteria	Alphaproteobacteria	Rickettsiales	Aplasmataceae	Wolbachia
ASV-341	Bacteria	Proteobacteria	Alphaproteobacteria	Rickettsiales	Aplasmataceae	Wolbachia
ASV-342	Bacteria	Proteobacteria	Alphaproteobacteria	Rickettsiales	Aplasmataceae	Wolbachia
ASV-343	Bacteria	Proteobacteria	Alphaproteobacteria	Rickettsiales	Aplasmataceae	Wolbachia
ASV-344	Bacteria	Actinobacteria	Actinobacteria	Micrococcales	Dermabacteraceae	Dermabacter	hominis
ASV-345	Bacteria	Bacteroidetes	Bacteroidia	Flavobacteriales	Weeksellaceae
ASV-346	Bacteria	Proteobacteria	Gammaproteobacteria	Diplorickettsiales	Diplorickettsiaceae	Diplorickettsia
ASV-347	Bacteria	Proteobacteria	Alphaproteobacteria	Rickettsiales	Rickettsiaceae	Rickettsia
ASV-348	Bacteria	Proteobacteria	Gammaproteobacteria	Enterobacteriales	Enterobacteriaceae	Arsenophonus
ASV-349	Bacteria	Actinobacteria	Actinobacteria	Micrococcales	Intrasporangiaceae	Knoellia	flava
ASV-350	Bacteria	Proteobacteria	Alphaproteobacteria	Rickettsiales
ASV-351	Bacteria	Proteobacteria	Gammaproteobacteria	Betaproteobacteriales	Burkholderiaceae	Ralstonia
ASV-352	Bacteria	Proteobacteria	Gammaproteobacteria	Pseudomodales	Moraxellaceae	Acinetobacter
ASV-353	Bacteria	Proteobacteria	Alphaproteobacteria	Rickettsiales	Aplasmataceae	Wolbachia
ASV-354	Bacteria	Proteobacteria	Gammaproteobacteria	Alteromodales	Pseudoalteromodaceae	Pseudoalteromos
ASV-355	Bacteria	Firmicutes	Bacilli	Bacillales	Staphylococcaceae	Staphylococcus
ASV-356	Bacteria	Firmicutes	Clostridia	Clostridiales	Ruminococcaceae	Saccharofermentans
ASV-357	Bacteria	Proteobacteria	Alphaproteobacteria	Rickettsiales	Aplasmataceae	Wolbachia
ASV-358	Bacteria	Proteobacteria	Alphaproteobacteria	Rickettsiales	Rickettsiaceae	Rickettsia
ASV-359	Bacteria	Proteobacteria	Gammaproteobacteria	Aeromodales	Aeromodaceae	Aeromos
ASV-360	Bacteria	Proteobacteria	Alphaproteobacteria	Rickettsiales	Aplasmataceae	Wolbachia
ASV-361	Bacteria	Proteobacteria	Alphaproteobacteria	Rickettsiales	Aplasmataceae	Wolbachia
ASV-362	Bacteria	Proteobacteria	Alphaproteobacteria	Rickettsiales	Aplasmataceae	Wolbachia
ASV-363	Bacteria	Proteobacteria	Alphaproteobacteria	Azospirillales	Azospirillaceae	Azospirillum
ASV-364	Bacteria	Proteobacteria	Alphaproteobacteria	Rickettsiales	Rickettsiaceae	Rickettsia
ASV-365	Bacteria	Proteobacteria	Gammaproteobacteria	Aeromodales	Aeromodaceae	Aeromos	veronii
ASV-366	Bacteria	Firmicutes	Bacilli	Bacillales	Bacillaceae	Anoxybacillus
ASV-367	Bacteria	Firmicutes	Bacilli	Lactobacillales	Lactobacillaceae	Lactobacillus	iners
ASV-368	Bacteria	Proteobacteria	Alphaproteobacteria	Rickettsiales	Aplasmataceae	Wolbachia
ASV-369	Bacteria	Bacteroidetes	Bacteroidia	Bacteroidales	Prevotellaceae	Prevotella	buccalis
ASV-370	Bacteria	Proteobacteria	Gammaproteobacteria	Pseudomodales	Moraxellaceae	Enhydrobacter
ASV-371	Bacteria	Firmicutes	Bacilli	Lactobacillales	Streptococcaceae	Lactococcus
ASV-372	Bacteria	Firmicutes	Bacilli	Bacillales	Bacillaceae	Bacillus
ASV-373	Bacteria	Firmicutes	Bacilli	Lactobacillales	Streptococcaceae	Lactococcus
ASV-374	Bacteria	Bacteroidetes	Bacteroidia	Bacteroidales	Muribaculaceae
ASV-375	Bacteria	Proteobacteria	Alphaproteobacteria	Azospirillales	Azospirillaceae	Azospirillum
ASV-376	Bacteria	Proteobacteria	Alphaproteobacteria	Rickettsiales	Aplasmataceae	Wolbachia
ASV-377	Bacteria	Proteobacteria	Alphaproteobacteria	Rickettsiales	Aplasmataceae	Wolbachia
ASV-378	Bacteria	Proteobacteria	Alphaproteobacteria	Rickettsiales	Aplasmataceae	Wolbachia
ASV-379	Bacteria	Firmicutes	Bacilli	Lactobacillales	Streptococcaceae	Lactococcus
ASV-380	Bacteria	Acidobacteria	Subgroup_6
ASV-381	Bacteria	Proteobacteria	Alphaproteobacteria	Rickettsiales	Aplasmataceae	Wolbachia
ASV-382	Bacteria	Firmicutes	Negativicutes	Selenomodales	Veillonellaceae	Veillonella
ASV-383	Bacteria	Firmicutes	Bacilli	Lactobacillales	Lactobacillaceae	Lactobacillus
ASV-384	Bacteria	Proteobacteria	Gammaproteobacteria	Enterobacteriales	Enterobacteriaceae	Arsenophonus
ASV-385	Bacteria	Proteobacteria	Gammaproteobacteria	Pseudomodales	Moraxellaceae	Acinetobacter
ASV-386	Bacteria	Proteobacteria	Gammaproteobacteria	Pseudomodales	Moraxellaceae	Acinetobacter
ASV-387	Bacteria	Proteobacteria	Alphaproteobacteria	Rickettsiales	Aplasmataceae	Wolbachia
ASV-388	Bacteria	Proteobacteria	Alphaproteobacteria	Rickettsiales	Aplasmataceae	Wolbachia
ASV-389	Bacteria	Firmicutes	Bacilli	Lactobacillales	Streptococcaceae	Lactococcus
ASV-390	Bacteria	Proteobacteria	Gammaproteobacteria	Betaproteobacteriales	Burkholderiaceae	Ralstonia
ASV-391	Bacteria	Proteobacteria	Alphaproteobacteria	Rickettsiales
ASV-392	Bacteria	Bacteroidetes	Bacteroidia	Bacteroidales	Tannerellaceae	Tannerella
ASV-393	Bacteria	Bacteroidetes	Bacteroidia	Flavobacteriales	Weeksellaceae	Moheibacter
ASV-394	Bacteria	Proteobacteria	Alphaproteobacteria	Rickettsiales	Aplasmataceae	Wolbachia
ASV-395	Bacteria	Proteobacteria	Alphaproteobacteria	Rickettsiales	Aplasmataceae	Wolbachia
ASV-396	Bacteria	Proteobacteria	Alphaproteobacteria	Rickettsiales	Aplasmataceae	Wolbachia
ASV-397	Bacteria	Firmicutes	Bacilli	Lactobacillales	Streptococcaceae	Lactococcus
ASV-398	Bacteria	Proteobacteria	Alphaproteobacteria	Rickettsiales	Aplasmataceae	Wolbachia
ASV-399	Bacteria	Proteobacteria	Alphaproteobacteria	Rhizobiales	Rhizobiaceae	Brucella
ASV-400	Bacteria	Bacteroidetes	Bacteroidia	Sphingobacteriales	Sphingobacteriaceae	Sphingobacterium
ASV-401	Bacteria	Firmicutes	Bacilli	Lactobacillales	Streptococcaceae	Lactococcus
ASV-402	Bacteria	Proteobacteria	Gammaproteobacteria	Aeromodales	Aeromodaceae	Aeromos
ASV-403	Bacteria	Proteobacteria	Gammaproteobacteria	Betaproteobacteriales	Burkholderiaceae	Paucibacter
ASV-404	Bacteria	Proteobacteria	Gammaproteobacteria	Enterobacteriales	Enterobacteriaceae	Escherichia/Shigella	coli
ASV-405	Bacteria	Proteobacteria	Alphaproteobacteria	Rickettsiales	Rickettsiaceae	Rickettsia
ASV-406	Bacteria	Proteobacteria	Alphaproteobacteria	Rickettsiales	Aplasmataceae	Wolbachia
ASV-407	Bacteria	Chloroflexi	Aerolineae	Aerolineales	Aerolineaceae	Leptolinea
ASV-408	Bacteria	Firmicutes	Bacilli	Lactobacillales	Streptococcaceae	Lactococcus
ASV-409	Bacteria	Firmicutes	Bacilli	Lactobacillales	Streptococcaceae	Lactococcus
ASV-410	Bacteria	Proteobacteria	Gammaproteobacteria	Pseudomodales	Moraxellaceae	Acinetobacter	baumannii
ASV-411	Bacteria	Firmicutes	Bacilli	Lactobacillales	Leuconostocaceae	Weissella
ASV-412	Bacteria	Proteobacteria	Gammaproteobacteria	Aeromodales	Aeromodaceae	Aeromos
ASV-413	Bacteria	Bacteroidetes	Bacteroidia	Sphingobacteriales	Sphingobacteriaceae
ASV-414	Bacteria	Firmicutes	Clostridia	Clostridiales	Clostridiaceae_1	Clostridium_sensu_stricto_1
ASV-415	Bacteria	Proteobacteria	Gammaproteobacteria	Pseudomodales	Moraxellaceae	Acinetobacter
ASV-416	Bacteria	Firmicutes	Clostridia	Clostridiales	Lachnospiraceae
ASV-417	Bacteria	Proteobacteria	Gammaproteobacteria	Betaproteobacteriales	Burkholderiaceae	Ralstonia
ASV-418	Bacteria	Actinobacteria	Actinobacteria	Micrococcales	Bogoriellaceae	Georgenia
ASV-419	Bacteria	Proteobacteria	Gammaproteobacteria	Aeromodales	Aeromodaceae	Aeromos
ASV-420	Bacteria	Proteobacteria	Alphaproteobacteria	Rickettsiales	Aplasmataceae	Wolbachia
ASV-421	Bacteria	Proteobacteria	Alphaproteobacteria	Sphingomodales	Sphingomodaceae	Sphingomos
ASV-422	Bacteria	Proteobacteria	Gammaproteobacteria	Betaproteobacteriales	Methylophilaceae	Methylotenera
ASV-423	Bacteria	Proteobacteria	Alphaproteobacteria	Rickettsiales	Aplasmataceae	Wolbachia
ASV-424	Bacteria	Firmicutes	Clostridia	Clostridiales	Lachnospiraceae
ASV-425	Bacteria	Firmicutes	Bacilli	Lactobacillales	Streptococcaceae	Lactococcus
ASV-426	Bacteria	Actinobacteria	Actinobacteria	Actinomycetales	Actinomycetaceae	Actinomyces
ASV-427	Bacteria	Cyanobacteria	Oxyphotobacteria	Chloroplast
ASV-428	Bacteria	Proteobacteria	Gammaproteobacteria	Pseudomodales	Moraxellaceae	Acinetobacter
ASV-429	Bacteria	Firmicutes	Bacilli	Lactobacillales	Streptococcaceae	Lactococcus
ASV-430	Bacteria	Proteobacteria	Gammaproteobacteria	Betaproteobacteriales	Burkholderiaceae	Pelomos
ASV-431	Bacteria	Proteobacteria	Gammaproteobacteria	Pseudomodales	Moraxellaceae	Acinetobacter
ASV-432	Bacteria	Firmicutes	Bacilli	Bacillales	Paenibacillaceae	Paenibacillus
ASV-433	Bacteria	Proteobacteria	Gammaproteobacteria	Aeromodales	Aeromodaceae	Aeromos
ASV-434	Bacteria	Firmicutes	Bacilli	Lactobacillales	Streptococcaceae	Lactococcus
ASV-435	Bacteria	Proteobacteria	Alphaproteobacteria	Sphingomodales	Sphingomodaceae	Novosphingobium
ASV-436	Bacteria	Firmicutes	Bacilli	Bacillales	Planococcaceae	Chungangia
ASV-437	Bacteria	Firmicutes	Bacilli	Lactobacillales	Streptococcaceae	Lactococcus	lactis
ASV-438	Bacteria	Proteobacteria	Alphaproteobacteria	Sphingomodales	Sphingomodaceae	Sphingomos
ASV-439	Bacteria	Firmicutes	Bacilli	Lactobacillales	Lactobacillaceae	Lactobacillus
ASV-440	Bacteria	Proteobacteria	Alphaproteobacteria	Rickettsiales	Aplasmataceae	Wolbachia
ASV-441	Bacteria	Chloroflexi	Dehalococcoidia	GIF9	AB-539-J10
ASV-442	Bacteria	Proteobacteria	Gammaproteobacteria	Pasteurellales	Pasteurellaceae	Haemophilus	influenzae
ASV-443	Bacteria	Proteobacteria	Gammaproteobacteria	Pseudomodales	Moraxellaceae	Acinetobacter
ASV-444	Bacteria	Proteobacteria	Alphaproteobacteria	Rickettsiales	Aplasmataceae	Wolbachia
ASV-445	Bacteria	Proteobacteria	Gammaproteobacteria	Aeromodales	Aeromodaceae	Aeromos
ASV-446	Bacteria	Proteobacteria	Alphaproteobacteria	Rickettsiales	Aplasmataceae	Wolbachia
ASV-447	Bacteria	Fusobacteria	Fusobacteriia	Fusobacteriales	Leptotrichiaceae	Leptotrichia
ASV-448	Bacteria	Proteobacteria	Gammaproteobacteria	Betaproteobacteriales	Burkholderiaceae	Herbaspirillum
ASV-449	Bacteria	Firmicutes	Bacilli	Bacillales	Family_XI	Gemella
ASV-450	Bacteria	Proteobacteria	Alphaproteobacteria	Rickettsiales	Aplasmataceae	Wolbachia
ASV-451	Bacteria	Cyanobacteria	Oxyphotobacteria	Nostocales	Chroococcidiopsaceae	Chroococcidiopsis_PCC_7203
ASV-452	Bacteria	Proteobacteria	Alphaproteobacteria	Rhizobiales	Beijerinckiaceae	Bosea
ASV-453	Bacteria	Proteobacteria	Alphaproteobacteria	Rickettsiales
ASV-454	Bacteria	Proteobacteria	Alphaproteobacteria	Rhizobiales	Beijerinckiaceae	Methylobacterium
ASV-455	Bacteria	Proteobacteria	Gammaproteobacteria	Aeromodales	Aeromodaceae	Aeromos
ASV-456	Bacteria	Cyanobacteria	Sericytochromatia
ASV-457	Bacteria	Proteobacteria	Alphaproteobacteria	Sphingomodales	Sphingomodaceae	Sphingomos
ASV-458	Bacteria	Proteobacteria	Alphaproteobacteria	Rickettsiales	Aplasmataceae	Wolbachia
ASV-459	Bacteria	Proteobacteria	Alphaproteobacteria	Rickettsiales	Aplasmataceae	Wolbachia
ASV-460	Bacteria	Patescibacteria	Saccharimodia	Saccharimodales
ASV-461	Bacteria	Actinobacteria	Actinobacteria	Corynebacteriales	Corynebacteriaceae	Corynebacterium_1
ASV-462	Bacteria	Proteobacteria	Alphaproteobacteria	Rickettsiales	Aplasmataceae	Wolbachia
ASV-463	Bacteria	Proteobacteria	Alphaproteobacteria	Rickettsiales	Aplasmataceae	Wolbachia
ASV-464	Bacteria	Firmicutes	Bacilli	Lactobacillales	Streptococcaceae	Streptococcus
ASV-465	Bacteria	Proteobacteria	Alphaproteobacteria	Rickettsiales	Aplasmataceae	Wolbachia
ASV-466	Bacteria	Firmicutes	Bacilli	Bacillales	Paenibacillaceae	Brevibacillus
ASV-467	Bacteria	Proteobacteria	Gammaproteobacteria	Betaproteobacteriales	Burkholderiaceae	Pseudoduganella
ASV-468	Bacteria	Actinobacteria	Actinobacteria	Actinomycetales	Actinomycetaceae	Actinomyces	turicensis
ASV-469	Bacteria	Firmicutes	Bacilli	Lactobacillales	Streptococcaceae	Streptococcus
ASV-470	Bacteria	Proteobacteria	Alphaproteobacteria	Rickettsiales	Aplasmataceae	Wolbachia
ASV-471	Bacteria	Firmicutes	Bacilli	Lactobacillales	Streptococcaceae	Lactococcus
ASV-472	Bacteria	Firmicutes	Clostridia	Clostridiales	Lachnospiraceae	Lachnospiraceae_NK4A136_group
ASV-473	Bacteria	Actinobacteria	Actinobacteria	Corynebacteriales	Corynebacteriaceae	Corynebacterium_1
ASV-474	Bacteria	Firmicutes	Bacilli	Bacillales	Family_X	Thermicanus
ASV-475	Bacteria	Firmicutes	Bacilli	Lactobacillales	Enterococcaceae	Enterococcus
ASV-476	Bacteria	Actinobacteria	Coriobacteriia	Coriobacteriales	Atopobiaceae	Atopobium	parvulum
ASV-477	Bacteria	Proteobacteria	Alphaproteobacteria	Rhodobacterales	Rhodobacteraceae	Rubrimos
ASV-478	Bacteria	Proteobacteria	Alphaproteobacteria	Rickettsiales	Aplasmataceae	Wolbachia
ASV-479	Bacteria	Proteobacteria	Gammaproteobacteria	Enterobacteriales	Enterobacteriaceae	Lonsdalea
ASV-480	Bacteria	Bacteroidetes	Bacteroidia	Bacteroidales	Marinifilaceae	Odoribacter
ASV-481	Bacteria	Actinobacteria	Actinobacteria	Corynebacteriales	Corynebacteriaceae	Corynebacterium_1
ASV-482	Bacteria	Proteobacteria	Gammaproteobacteria	Aeromodales	Aeromodaceae	Aeromos
ASV-483	Bacteria	Proteobacteria	Alphaproteobacteria	Acetobacterales	Acetobacteraceae	Roseomos
ASV-484	Bacteria	Proteobacteria	Gammaproteobacteria	Aeromodales	Aeromodaceae	Aeromos
ASV-485	Bacteria	Proteobacteria	Alphaproteobacteria	Rickettsiales	Aplasmataceae	Wolbachia
ASV-486	Bacteria	Bacteroidetes	Bacteroidia	Sphingobacteriales	Sphingobacteriaceae	Sphingobacterium
ASV-487	Bacteria	Proteobacteria	Gammaproteobacteria	Betaproteobacteriales	Burkholderiaceae	Ralstonia
ASV-488	Bacteria	Actinobacteria	Actinobacteria	Micrococcales	Microbacteriaceae	Leifsonia
ASV-489	Bacteria	Proteobacteria	Alphaproteobacteria	Rickettsiales	Aplasmataceae	Wolbachia
ASV-490	Bacteria	Proteobacteria	Gammaproteobacteria	Pseudomodales	Moraxellaceae	Acinetobacter
ASV-491	Bacteria	Proteobacteria	Gammaproteobacteria	Pseudomodales	Moraxellaceae	Acinetobacter
ASV-492	Bacteria	Proteobacteria	Alphaproteobacteria	Rickettsiales	Aplasmataceae	Wolbachia
ASV-493	Bacteria	Actinobacteria	Actinobacteria	Actinomycetales	Actinomycetaceae	Actinomyces
ASV-494	Bacteria	Proteobacteria	Alphaproteobacteria	Rickettsiales	Rickettsiaceae	Rickettsia
ASV-495	Bacteria	Proteobacteria	Gammaproteobacteria	Betaproteobacteriales	Burkholderiaceae	Ralstonia
ASV-496	Bacteria	Proteobacteria	Gammaproteobacteria	Betaproteobacteriales	Burkholderiaceae	Lautropia
ASV-497	Bacteria	Proteobacteria	Gammaproteobacteria	Aeromodales	Aeromodaceae	Aeromos
ASV-498	Bacteria	Proteobacteria	Gammaproteobacteria	Enterobacteriales	Enterobacteriaceae	Klebsiella
ASV-499	Bacteria	Proteobacteria	Gammaproteobacteria	Pseudomodales	Moraxellaceae	Acinetobacter
ASV-500	Bacteria	Proteobacteria	Gammaproteobacteria	Xanthomodales	Xanthomodaceae	Stenotrophomos
ASV-501	Bacteria	Firmicutes	Clostridia	Clostridiales	Family_XI	Aerococcus
ASV-502	Bacteria	Proteobacteria	Gammaproteobacteria	Aeromodales	Aeromodaceae	Aeromos
ASV-503	Bacteria	Actinobacteria	Actinobacteria	Pseudonocardiales	Pseudonocardiaceae	Pseudonocardia
ASV-504	Bacteria	Proteobacteria	Alphaproteobacteria	Rickettsiales	Aplasmataceae	Wolbachia
ASV-505	Bacteria	Cyanobacteria	Sericytochromatia
ASV-506	Bacteria	Proteobacteria	Gammaproteobacteria	Pseudomodales	Pseudomodaceae	Pseudomos
ASV-507	Bacteria	Cyanobacteria	Sericytochromatia
ASV-508	Bacteria	Proteobacteria	Alphaproteobacteria	Rickettsiales
ASV-509	Bacteria	Epsilonbacteraeota	Campylobacteria	Campylobacterales	Campylobacteraceae	Campylobacter
ASV-510	Bacteria	Actinobacteria	Actinobacteria	Pseudonocardiales	Pseudonocardiaceae	Actinomycetospora	chiangmaiensis
ASV-511	Bacteria	Proteobacteria	Gammaproteobacteria	Pseudomodales	Moraxellaceae	Acinetobacter
ASV-512	Bacteria	Firmicutes	Clostridia	Clostridiales	Clostridiaceae_1	Hathewaya	histolytica
ASV-513	Bacteria	Proteobacteria	Alphaproteobacteria	Rickettsiales	Rickettsiaceae	Rickettsia
ASV-514	Bacteria	Proteobacteria	Alphaproteobacteria	Rhizobiales	Rhizobiaceae	Ochrobactrum
ASV-515	Bacteria	Proteobacteria	Gammaproteobacteria	Aeromodales	Aeromodaceae	Aeromos
ASV-516	Bacteria	Proteobacteria	Alphaproteobacteria	Rickettsiales	Aplasmataceae	Wolbachia
ASV-517	Bacteria	Firmicutes	Bacilli	Lactobacillales	Lactobacillaceae	Lactobacillus
ASV-518	Bacteria	Proteobacteria	Alphaproteobacteria	Sphingomodales	Sphingomodaceae	Sphingomos
ASV-519	Bacteria	Proteobacteria	Gammaproteobacteria	Betaproteobacteriales	Burkholderiaceae	Ralstonia
ASV-520	Bacteria	Proteobacteria	Gammaproteobacteria	Pseudomodales	Moraxellaceae	Acinetobacter
ASV-521	Bacteria	Proteobacteria	Gammaproteobacteria	Enterobacteriales	Enterobacteriaceae	Serratia
ASV-522	Bacteria	Proteobacteria	Alphaproteobacteria	Rickettsiales	Aplasmataceae	Wolbachia
ASV-523	Bacteria	Firmicutes	Negativicutes	Selenomodales	Veillonellaceae	Veillonella
ASV-524	Bacteria	Firmicutes	Clostridia	Clostridiales	Lachnospiraceae	Lachnoaerobaculum	cf.
ASV-525	Bacteria	Proteobacteria	Gammaproteobacteria	Enterobacteriales	Enterobacteriaceae	Pantoea
ASV-526	Bacteria	Proteobacteria	Gammaproteobacteria	Betaproteobacteriales	Burkholderiaceae	Ralstonia
ASV-527	Bacteria	Firmicutes	Bacilli	Lactobacillales	Lactobacillaceae	Lactobacillus
ASV-528	Bacteria	Actinobacteria	Actinobacteria	Actinomycetales	Actinomycetaceae	Actinomyces	gerencseriae
ASV-529	Bacteria	Firmicutes	Bacilli	Lactobacillales	Leuconostocaceae	Weissella
ASV-530	Bacteria	Actinobacteria	Actinobacteria	Micrococcales	Micrococcaceae	Rothia
ASV-531	Bacteria	Firmicutes	Bacilli	Bacillales	Sporolactobacillaceae	Sporolactobacillus
ASV-532	Eukaryota
ASV-533	Bacteria	Proteobacteria	Gammaproteobacteria	Pseudomodales	Moraxellaceae	Acinetobacter
ASV-534	Bacteria	Proteobacteria	Gammaproteobacteria	Pseudomodales	Pseudomodaceae	Pseudomos
ASV-535	Bacteria	Proteobacteria	Alphaproteobacteria	Rickettsiales	Rickettsiaceae	Rickettsia
ASV-536	Bacteria	Proteobacteria	Alphaproteobacteria	Rhizobiales	Beijerinckiaceae	Chelatococcus	daeguensis
ASV-537	Bacteria	Firmicutes	Clostridia	Clostridiales	Family_XI	Peptoniphilus
ASV-538	Bacteria	Proteobacteria	Gammaproteobacteria	Aeromodales	Aeromodaceae	Aeromos
ASV-539	Bacteria	Firmicutes	Bacilli	Lactobacillales	Aerococcaceae	Aerococcus
ASV-540	Bacteria	Proteobacteria	Alphaproteobacteria	Rhizobiales	Xanthobacteraceae
ASV-541	Bacteria	Proteobacteria	Gammaproteobacteria	Betaproteobacteriales	Burkholderiaceae	Lautropia
ASV-542	Bacteria	Proteobacteria	Gammaproteobacteria	Aeromodales	Aeromodaceae	Aeromos
ASV-543	Bacteria	Proteobacteria	Gammaproteobacteria	Aeromodales	Aeromodaceae	Aeromos
ASV-544	Bacteria	Proteobacteria	Gammaproteobacteria	Xanthomodales	Xanthomodaceae	Stenotrophomos
ASV-545	Bacteria	Cyanobacteria	Sericytochromatia
ASV-546	Bacteria	Proteobacteria	Gammaproteobacteria	Pseudomodales	Moraxellaceae	Enhydrobacter
ASV-547	Bacteria	Proteobacteria	Alphaproteobacteria	Rickettsiales	Aplasmataceae	Wolbachia
ASV-548	Bacteria	Actinobacteria	Actinobacteria	Micrococcales		Pseudoclavibacter
ASV-549	Bacteria	Proteobacteria	Alphaproteobacteria	Rickettsiales	Aplasmataceae	Wolbachia
ASV-550	Bacteria	Proteobacteria	Alphaproteobacteria	Rickettsiales
ASV-551	Bacteria	Actinobacteria	Actinobacteria	Micrococcales	Cellulomodaceae	Cellulomos	mari
ASV-552	Bacteria	Proteobacteria	Gammaproteobacteria	Pseudomodales	Pseudomodaceae	Pseudomos
ASV-553	Bacteria	Proteobacteria	Alphaproteobacteria	Rickettsiales	Rickettsiaceae	Rickettsia
ASV-554	Bacteria	Firmicutes	Bacilli	Lactobacillales	Carnobacteriaceae	Dolosigranulum
ASV-555	Bacteria	Proteobacteria	Alphaproteobacteria	Rickettsiales	Aplasmataceae	Wolbachia
ASV-556	Eukaryota					Spirodinium
ASV-557	Bacteria	Proteobacteria	Gammaproteobacteria	Aeromodales	Aeromodaceae	Aeromos
ASV-558	Bacteria	Proteobacteria	Alphaproteobacteria	Rickettsiales	Aplasmataceae	Wolbachia
ASV-559	Bacteria	Proteobacteria	Gammaproteobacteria	Oceanospirillales	Saccharospirillaceae	Oleibacter
ASV-560	Bacteria	Proteobacteria	Gammaproteobacteria	Aeromodales	Aeromodaceae	Aeromos
ASV-561	Bacteria	Proteobacteria	Gammaproteobacteria	Pseudomodales	Moraxellaceae	Acinetobacter
ASV-562	Bacteria	Proteobacteria	Gammaproteobacteria	Aeromodales	Aeromodaceae	Aeromos
ASV-563	Bacteria	Proteobacteria	Gammaproteobacteria	Pasteurellales	Pasteurellaceae	Haemophilus
ASV-564	Bacteria	Bacteroidetes	Bacteroidia	Flavobacteriales	Flavobacteriaceae	Capnocytophaga
ASV-565	Bacteria	Firmicutes	Bacilli	Bacillales	Bacillaceae	Geobacillus
ASV-566	Bacteria	Firmicutes	Bacilli	Bacillales	Staphylococcaceae	Staphylococcus
ASV-567	Bacteria	Proteobacteria	Alphaproteobacteria	Sphingomodales	Sphingomodaceae	Sphingomos
ASV-568	Bacteria	Cyanobacteria	Sericytochromatia
ASV-569	Bacteria	Actinobacteria	Actinobacteria	Streptomycetales	Streptomycetaceae	Streptomyces
ASV-570	Bacteria	Proteobacteria	Alphaproteobacteria	Sphingomodales	Sphingomodaceae	Sphingomos
ASV-571	Bacteria	Proteobacteria	Gammaproteobacteria	Betaproteobacteriales	Burkholderiaceae	Ralstonia
ASV-572	Bacteria	Proteobacteria	Gammaproteobacteria	Pseudomodales	Pseudomodaceae	Pseudomos
ASV-573	Bacteria	Firmicutes	Bacilli	Bacillales	Staphylococcaceae	Staphylococcus
ASV-574	Bacteria	Actinobacteria	Thermoleophilia	Solirubrobacterales	67-14
ASV-575	Bacteria	Firmicutes	Bacilli	Lactobacillales	Carnobacteriaceae	Granulicatella	elegans
ASV-576	Bacteria	Firmicutes	Bacilli	Lactobacillales	Streptococcaceae	Lactococcus
ASV-577	Bacteria	Cyanobacteria	Sericytochromatia
ASV-578	Eukaryota					Spirodinium
ASV-579	Bacteria	Proteobacteria	Gammaproteobacteria	Alteromodales	Alteromodaceae	Rheinheimera
ASV-580	Bacteria	Proteobacteria	Gammaproteobacteria	Pseudomodales	Pseudomodaceae	Pseudomos
ASV-581	Bacteria	Actinobacteria	Actinobacteria	Micrococcales	Intrasporangiaceae	Arsenicicoccus	bolidensis
ASV-582	Bacteria	Firmicutes	Clostridia	Clostridiales	Family_XI	Ezakiella
ASV-583	Bacteria	Cyanobacteria	Sericytochromatia
ASV-584	Bacteria	Proteobacteria	Alphaproteobacteria	Rhizobiales	Beijerinckiaceae	Methylobacterium	adhaesivum
ASV-585	Bacteria	Bacteroidetes	Bacteroidia	Cytophagales	Spirosomaceae	Dyadobacter
ASV-586	Bacteria	Proteobacteria	Alphaproteobacteria
ASV-587	Bacteria	Proteobacteria	Alphaproteobacteria	Rickettsiales
ASV-588	Bacteria	Proteobacteria	Gammaproteobacteria	Pseudomodales	Moraxellaceae	Acinetobacter
ASV-589	Bacteria	Proteobacteria	Gammaproteobacteria	Betaproteobacteriales	Nitrosomodaceae	Ellin6067
ASV-590	Bacteria	Spirochaetes	Spirochaetia	Spirochaetales	Spirochaetaceae	Treponema_2	socranskii
ASV-591	Bacteria	Bacteroidetes	Bacteroidia	Cytophagales	Amoebophilaceae	Candidatus_Cardinium
ASV-592	Bacteria	Proteobacteria	Gammaproteobacteria	Aeromodales	Aeromodaceae	Aeromos
ASV-593	Bacteria	Proteobacteria	Gammaproteobacteria	Aeromodales	Aeromodaceae	Aeromos
ASV-594	Bacteria	Proteobacteria	Alphaproteobacteria	Rickettsiales	Aplasmataceae	Wolbachia
ASV-595	Bacteria	Proteobacteria	Alphaproteobacteria	Rickettsiales	Aplasmataceae	Wolbachia
ASV-596	Bacteria	Firmicutes	Negativicutes	Selenomodales	Veillonellaceae	Veillonella
ASV-597	Bacteria	Proteobacteria	Alphaproteobacteria	Azospirillales	Azospirillaceae	Azospirillum
ASV-598	Bacteria	Proteobacteria	Gammaproteobacteria	Pseudomodales	Moraxellaceae	Acinetobacter
ASV-599	Bacteria	Proteobacteria	Gammaproteobacteria	Pseudomodales	Moraxellaceae	Acinetobacter
ASV-600	Bacteria	Proteobacteria	Alphaproteobacteria	Rhodobacterales	Rhodobacteraceae	Amaricoccus
ASV-601	Bacteria	Firmicutes	Bacilli	Bacillales	Paenibacillaceae	Paenibacillus
ASV-602	Bacteria	Actinobacteria	Actinobacteria	Corynebacteriales	Corynebacteriaceae	Corynebacterium_1	genitalium
ASV-603	Bacteria	Firmicutes	Clostridia	Clostridiales	Family_XI	Aerococcus
ASV-604	Bacteria	Cyanobacteria	Sericytochromatia
ASV-605	Bacteria	Bacteroidetes	Bacteroidia	Chitinophagales	Chitinophagaceae	Vibrionimos
ASV-606	Bacteria	Proteobacteria	Gammaproteobacteria	Pseudomodales	Moraxellaceae	Acinetobacter
ASV-607	Bacteria	Firmicutes	Bacilli	Lactobacillales	Leuconostocaceae	Weissella
ASV-608	Bacteria	Proteobacteria	Gammaproteobacteria	Aeromodales	Aeromodaceae	Aeromos
ASV-609	Bacteria	Proteobacteria	Gammaproteobacteria	Betaproteobacteriales	Burkholderiaceae	Ralstonia
ASV-610	Bacteria	Proteobacteria	Gammaproteobacteria	Betaproteobacteriales	Burkholderiaceae	Ralstonia
ASV-611	Bacteria	Proteobacteria	Gammaproteobacteria	Betaproteobacteriales	Burkholderiaceae	Herbaspirillum
ASV-612	Bacteria	Proteobacteria	Gammaproteobacteria	Aeromodales	Aeromodaceae	Aeromos
ASV-613	Bacteria	Proteobacteria	Alphaproteobacteria	Rhizobiales	Beijerinckiaceae	Rhodoblastus
ASV-614	Bacteria	Proteobacteria	Alphaproteobacteria	Rickettsiales	Aplasmataceae	Wolbachia
ASV-615	Bacteria	Proteobacteria	Alphaproteobacteria	Rickettsiales	Aplasmataceae	Wolbachia
ASV-616	Bacteria	Firmicutes	Bacilli	Lactobacillales	Streptococcaceae	Lactococcus
ASV-617	Bacteria	Proteobacteria	Alphaproteobacteria	Rickettsiales	Aplasmataceae	Wolbachia
ASV-618	Bacteria	Firmicutes	Bacilli	Lactobacillales	Leuconostocaceae	Weissella
ASV-619	Bacteria	Proteobacteria	Gammaproteobacteria	Pseudomodales	Moraxellaceae	Acinetobacter
ASV-620	Bacteria	Proteobacteria	Gammaproteobacteria	Betaproteobacteriales	Burkholderiaceae	Comamos
ASV-621	Bacteria	Proteobacteria	Gammaproteobacteria	Aeromodales	Aeromodaceae	Aeromos
ASV-622	Bacteria	Actinobacteria	Actinobacteria	Actinomycetales	Actinomycetaceae	Actinomyces	odontolyticus
ASV-623	Bacteria	Actinobacteria	Actinobacteria	Corynebacteriales	Corynebacteriaceae	Corynebacterium_1	bouchesdurhonense
ASV-624	Bacteria	Proteobacteria	Gammaproteobacteria	Aeromodales	Aeromodaceae	Aeromos
ASV-625	Bacteria	Proteobacteria	Gammaproteobacteria	Aeromodales	Aeromodaceae	Aeromos
ASV-626	Bacteria	Proteobacteria	Gammaproteobacteria	Betaproteobacteriales	Burkholderiaceae	Ralstonia
ASV-627	Bacteria	Proteobacteria	Alphaproteobacteria	Rickettsiales
ASV-628	Bacteria	Firmicutes	Clostridia	Clostridiales	Lachnospiraceae	Dorea	longicate
ASV-629	Bacteria	Proteobacteria	Gammaproteobacteria	Aeromodales	Aeromodaceae	Aeromos
ASV-630	Bacteria	Proteobacteria	Alphaproteobacteria	Rickettsiales	Aplasmataceae	Wolbachia
ASV-631	Bacteria	Proteobacteria	Alphaproteobacteria	Rickettsiales	Rickettsiaceae	Rickettsia
ASV-632	Bacteria	Proteobacteria	Gammaproteobacteria	Pseudomodales	Moraxellaceae	Acinetobacter
ASV-633	Bacteria	Proteobacteria	Alphaproteobacteria	Rickettsiales	Aplasmataceae	Wolbachia
ASV-634	Bacteria	Proteobacteria	Alphaproteobacteria	Rickettsiales	Aplasmataceae	Wolbachia
ASV-635	Bacteria	Proteobacteria	Alphaproteobacteria	Rickettsiales
ASV-636	Bacteria	Firmicutes	Bacilli	Lactobacillales	Streptococcaceae	Lactococcus
ASV-637	Bacteria	Firmicutes	Bacilli	Lactobacillales	Lactobacillaceae	Lactobacillus
ASV-638	Bacteria	Actinobacteria	Actinobacteria	Actinomycetales	Actinomycetaceae	Actinomyces
ASV-639	Bacteria	Proteobacteria	Gammaproteobacteria	Xanthomodales	Xanthomodaceae	Stenotrophomos	maltophilia
ASV-640	Bacteria	Bacteroidetes	Bacteroidia	Flavobacteriales	Weeksellaceae	Empedobacter
ASV-641	Bacteria	Firmicutes	Bacilli	Lactobacillales	Leuconostocaceae	Weissella
ASV-642	Bacteria	Cyanobacteria	Sericytochromatia
ASV-643	Eukaryota					Acineta
ASV-644	Bacteria	Proteobacteria	Alphaproteobacteria	Rickettsiales	Rickettsiaceae	Rickettsia
ASV-645	Bacteria	Proteobacteria	Gammaproteobacteria	Pasteurellales	Pasteurellaceae	Actinobacillus
ASV-646	Bacteria	Actinobacteria	Actinobacteria	Bifidobacteriales	Bifidobacteriaceae	Bifidobacterium
ASV-647	Bacteria	Proteobacteria	Alphaproteobacteria	Rickettsiales	Aplasmataceae	Wolbachia
ASV-648	Bacteria	Cyanobacteria	Sericytochromatia
ASV-649	Bacteria	Proteobacteria	Gammaproteobacteria	Betaproteobacteriales	Burkholderiaceae	Ralstonia
ASV-650	Bacteria	Actinobacteria	Actinobacteria	Micrococcales	Brevibacteriaceae	Brevibacterium
ASV-651	Bacteria	Actinobacteria	Actinobacteria	Actinomycetales	Actinomycetaceae	Actinomyces
ASV-652	Bacteria	Firmicutes	Bacilli	Bacillales	Bacillaceae	Anoxybacillus
ASV-653	Bacteria	Firmicutes	Bacilli	Bacillales	Family_X	Thermicanus
ASV-654	Eukaryota	Microsporidia
ASV-655	Bacteria	Proteobacteria	Gammaproteobacteria	Betaproteobacteriales	Burkholderiaceae	Ralstonia
ASV-656	Bacteria	Bacteroidetes	Bacteroidia	Flavobacteriales	Weeksellaceae	Empedobacter
ASV-657	Bacteria	Firmicutes	Bacilli	Lactobacillales	Streptococcaceae	Lactococcus
ASV-658	Bacteria	Actinobacteria	Actinobacteria	Micrococcales	Microbacteriaceae	Leucobacter
ASV-659	Bacteria	Proteobacteria	Alphaproteobacteria	Rickettsiales	Aplasmataceae	Wolbachia
ASV-660	Bacteria	Actinobacteria	Actinobacteria	Bifidobacteriales	Bifidobacteriaceae	Scardovia	wiggsiae
ASV-661	Bacteria	Actinobacteria	Actinobacteria	Kineosporiales	Kineosporiaceae	Quadrisphaera	granulorum
ASV-662	Bacteria	Proteobacteria	Alphaproteobacteria	Sphingomodales	Sphingomodaceae	Sphingomos
ASV-663	Bacteria	Firmicutes	Clostridia	Clostridiales	Family_XI	Ezakiella
ASV-664	Bacteria	Proteobacteria	Gammaproteobacteria	Betaproteobacteriales	Burkholderiaceae	Achromobacter	xylosoxidans
ASV-665	Bacteria	Bacteroidetes	Bacteroidia	Bacteroidales	Tannerellaceae	Parabacteroides	goldsteinii
ASV-666	Bacteria	Proteobacteria	Gammaproteobacteria	Oceanospirillales	Saccharospirillaceae	Oleibacter
ASV-667	Bacteria	Proteobacteria	Gammaproteobacteria	Oceanospirillales	Halomodaceae	Halomos
ASV-668	Bacteria	Actinobacteria	Actinobacteria	Bifidobacteriales	Bifidobacteriaceae	Bifidobacterium
ASV-669	Bacteria	Firmicutes	Negativicutes	Selenomodales	Veillonellaceae	Negativicoccus	succinicivorans
ASV-670	Bacteria	Proteobacteria	Alphaproteobacteria	Rhizobiales	Rhizobiaceae	Allorhizobium-Neorhizobium-Pararhizobium-Rhizobium
ASV-671	Bacteria	Proteobacteria	Gammaproteobacteria	Aeromodales	Aeromodaceae	Aeromos
ASV-672	Bacteria	Proteobacteria	Gammaproteobacteria	Betaproteobacteriales	Nitrosomodaceae	mle1-7
ASV-673	Bacteria	Proteobacteria	Gammaproteobacteria	Betaproteobacteriales	Burkholderiaceae	Ralstonia
ASV-674	Bacteria	Firmicutes	Clostridia	Clostridiales	Family_XI	Peptoniphilus
ASV-675	Bacteria	Proteobacteria	Gammaproteobacteria	Pseudomodales	Moraxellaceae	Acinetobacter
ASV-676	Bacteria	Firmicutes	Bacilli	Lactobacillales	Enterococcaceae	Enterococcus
ASV-677	Bacteria	Firmicutes	Bacilli	Lactobacillales	Lactobacillaceae	Lactobacillus
ASV-678	Bacteria	Firmicutes	Bacilli	Lactobacillales	Aerococcaceae	Aerococcus
ASV-679	Bacteria	Proteobacteria	Gammaproteobacteria	Pseudomodales	Moraxellaceae	Enhydrobacter
ASV-680	Bacteria	Proteobacteria	Gammaproteobacteria	Betaproteobacteriales	Burkholderiaceae	Delftia
ASV-681	Bacteria	Proteobacteria	Gammaproteobacteria	Aeromodales	Aeromodaceae	Aeromos
ASV-682	Bacteria	Proteobacteria	Alphaproteobacteria	Rickettsiales
ASV-683	Bacteria	Firmicutes	Bacilli	Lactobacillales	Streptococcaceae	Lactococcus
ASV-684	Bacteria	Proteobacteria	Gammaproteobacteria	Pasteurellales	Pasteurellaceae	Actinobacillus
ASV-685	Bacteria	Firmicutes	Bacilli	Lactobacillales	Streptococcaceae	Lactococcus
ASV-686	Bacteria	Proteobacteria	Gammaproteobacteria	Pasteurellales	Pasteurellaceae	Haemophilus
ASV-687	Bacteria	Proteobacteria	Gammaproteobacteria	Enterobacteriales	Enterobacteriaceae	Pseudocitrobacter
ASV-688	Bacteria	Proteobacteria	Gammaproteobacteria	Alteromodales	Pseudoalteromodaceae	Pseudoalteromos
ASV-689	Bacteria	Proteobacteria	Gammaproteobacteria	Betaproteobacteriales	Burkholderiaceae	Burkholderia-Caballeronia-Paraburkholderia
ASV-690	Bacteria	Proteobacteria	Alphaproteobacteria	Rickettsiales	Aplasmataceae	Wolbachia
ASV-691	Bacteria	Proteobacteria	Alphaproteobacteria	Rickettsiales
ASV-692	Bacteria	Bacteroidetes	Bacteroidia	Chitinophagales	Chitinophagaceae	Vibrionimos
ASV-693	Bacteria	Proteobacteria	Alphaproteobacteria	Rickettsiales	Aplasmataceae	Wolbachia
ASV-694	Bacteria	Proteobacteria	Gammaproteobacteria	Enterobacteriales	Enterobacteriaceae	Serratia
ASV-695	Bacteria	Firmicutes	Bacilli	Bacillales	Thermoactinomycetaceae	Planifilum
ASV-696	Bacteria	Chloroflexi	Chloroflexia	Thermomicrobiales	JG30-KF-CM45
ASV-697	Bacteria	Proteobacteria	Alphaproteobacteria	Rickettsiales	Aplasmataceae	Wolbachia
ASV-698	Bacteria	Firmicutes	Bacilli	Lactobacillales	Leuconostocaceae	Weissella
ASV-699	Bacteria	Bacteroidetes	Bacteroidia	Chitinophagales	37-13
ASV-700	Bacteria	Proteobacteria	Gammaproteobacteria	Aeromodales	Aeromodaceae	Aeromos
ASV-701	Bacteria	Proteobacteria	Alphaproteobacteria	Rickettsiales	Aplasmataceae	Wolbachia
ASV-702	Bacteria	Bacteroidetes	Bacteroidia	Chitinophagales	Chitinophagaceae	Vibrionimos
ASV-703	Bacteria	Firmicutes	Bacilli	Bacillales	Bacillaceae	Bacillus
ASV-704	Bacteria	Proteobacteria	Alphaproteobacteria	Rickettsiales	Aplasmataceae	Wolbachia
ASV-705	Bacteria	Firmicutes	Bacilli	Bacillales	Paenibacillaceae	Brevibacillus
ASV-706	Bacteria	Proteobacteria	Gammaproteobacteria	Aeromodales	Aeromodaceae	Aeromos
ASV-707	Bacteria	Cyanobacteria	Oxyphotobacteria	Chloroplast
ASV-708	Eukaryota	Microsporidia				Distigma
ASV-709	Bacteria	Proteobacteria	Gammaproteobacteria	Xanthomodales	Rhodanobacteraceae	Dokdonella
ASV-710	Bacteria	Proteobacteria	Alphaproteobacteria	Rickettsiales	Aplasmataceae	Wolbachia
ASV-711	Bacteria	Proteobacteria	Gammaproteobacteria	Aeromodales	Aeromodaceae	Aeromos
ASV-712	Bacteria	Firmicutes	Bacilli	Lactobacillales	Streptococcaceae	Lactococcus
ASV-713	Bacteria	Proteobacteria	Alphaproteobacteria	Rickettsiales	Aplasmataceae	Wolbachia
ASV-714	Bacteria	Firmicutes	Bacilli	Bacillales	Staphylococcaceae	Staphylococcus	aureus
ASV-715	Bacteria	Actinobacteria	Actinobacteria	Corynebacteriales	Corynebacteriaceae	Corynebacterium_1
ASV-716	Bacteria	Actinobacteria	Actinobacteria	Micrococcales	Microbacteriaceae	Amnibacterium
ASV-717	Bacteria	Proteobacteria	Alphaproteobacteria	Rickettsiales	Aplasmataceae	Wolbachia
ASV-718	Bacteria	Chloroflexi	Chloroflexia	Thermomicrobiales	AKYG1722
ASV-719	Bacteria	Proteobacteria	Alphaproteobacteria	Rhizobiales	Devosiaceae
ASV-720	Bacteria	Actinobacteria	Actinobacteria	Corynebacteriales	Corynebacteriaceae	Corynebacterium_1
ASV-721	Bacteria	Proteobacteria	Alphaproteobacteria	Rickettsiales	Aplasmataceae	Wolbachia
ASV-722	Bacteria	Proteobacteria	Alphaproteobacteria	Rickettsiales	Aplasmataceae	Wolbachia
ASV-723	Bacteria	Proteobacteria	Gammaproteobacteria	Aeromodales	Aeromodaceae	Aeromos
ASV-724	Bacteria	Proteobacteria	Alphaproteobacteria	Rickettsiales	Aplasmataceae	Wolbachia
ASV-725	Bacteria	Firmicutes	Bacilli	Lactobacillales	Streptococcaceae	Streptococcus
ASV-726	Bacteria	Proteobacteria	Gammaproteobacteria	Pseudomodales	Moraxellaceae	Acinetobacter
ASV-727	Bacteria	Proteobacteria	Alphaproteobacteria	Rhodobacterales	Rhodobacteraceae	Paracoccus
ASV-728	Bacteria	Proteobacteria	Alphaproteobacteria	Rickettsiales	Aplasmataceae	Wolbachia
ASV-729	Bacteria	Proteobacteria	Gammaproteobacteria	Pseudomodales	Pseudomodaceae	Pseudomos
ASV-730	Bacteria	Proteobacteria	Gammaproteobacteria	Oceanospirillales	Saccharospirillaceae	Oleibacter
ASV-731	Bacteria	Bacteroidetes	Bacteroidia	Flavobacteriales	Weeksellaceae	Empedobacter	falsenii
ASV-732	Bacteria	Bacteroidetes	Bacteroidia	Bacteroidales	Prevotellaceae	Alloprevotella	tannerae
ASV-733	Bacteria	Proteobacteria	Gammaproteobacteria	Vibrioles	Vibrioceae	Salinivibrio
ASV-734	Bacteria	Proteobacteria	Alphaproteobacteria	Rickettsiales	Aplasmataceae	Wolbachia
ASV-735	Bacteria	Proteobacteria	Gammaproteobacteria	Aeromodales	Aeromodaceae	Aeromos
ASV-736	Bacteria	Cyanobacteria	Sericytochromatia
ASV-737	Bacteria	Proteobacteria	Gammaproteobacteria	Betaproteobacteriales	Burkholderiaceae	Herbaspirillum
ASV-738	Bacteria	Bacteroidetes	Bacteroidia	Bacteroidales	Prevotellaceae	Alloprevotella
ASV-739	Bacteria	Proteobacteria	Gammaproteobacteria	Aeromodales	Aeromodaceae	Aeromos
ASV-740	Bacteria	Fusobacteria	Fusobacteriia	Fusobacteriales	Fusobacteriaceae	Fusobacterium
ASV-741	Bacteria	Actinobacteria	Actinobacteria	Corynebacteriales	Corynebacteriaceae	Corynebacterium_1
ASV-742	Bacteria	Fusobacteria	Fusobacteriia	Fusobacteriales	Leptotrichiaceae	Leptotrichia
ASV-743	Bacteria	Firmicutes	Bacilli	Lactobacillales	Streptococcaceae	Lactococcus
ASV-744	Bacteria	Proteobacteria	Alphaproteobacteria	Sphingomodales	Sphingomodaceae	Ellin6055
ASV-745	Bacteria	Proteobacteria	Gammaproteobacteria	Betaproteobacteriales	Burkholderiaceae	Pelomos
ASV-746	Bacteria	Proteobacteria	Gammaproteobacteria	Betaproteobacteriales	Burkholderiaceae	Ralstonia
ASV-747	Bacteria	Firmicutes	Erysipelotrichia	Erysipelotrichales	Erysipelotrichaceae	Faecalicoccus	pleomorphus
ASV-748	Bacteria	Proteobacteria	Alphaproteobacteria	Rickettsiales	Aplasmataceae	Wolbachia
ASV-749	Bacteria	Firmicutes	Bacilli	Bacillales	Staphylococcaceae	Staphylococcus	haemolyticus
ASV-750	Bacteria	Proteobacteria	Gammaproteobacteria	Pseudomodales	Moraxellaceae	Acinetobacter
ASV-751	Bacteria	Bacteroidetes	Bacteroidia	Flavobacteriales	Weeksellaceae	Empedobacter
ASV-752	Bacteria	Firmicutes	Bacilli	Bacillales	Paenibacillaceae	Brevibacillus
ASV-753	Bacteria	Actinobacteria	Actinobacteria	Micrococcales	Micrococcaceae	Nesterenkonia	lacusekhoensis
ASV-754	Bacteria	Proteobacteria	Gammaproteobacteria	Betaproteobacteriales	Burkholderiaceae	Aquabacterium
ASV-755	Bacteria	Actinobacteria	Actinobacteria	Actinomycetales	Actinomycetaceae	Actinomyces	massiliensis
ASV-756	Bacteria	Proteobacteria	Alphaproteobacteria	Rickettsiales	Aplasmataceae	Wolbachia
ASV-757	Bacteria	Proteobacteria	Gammaproteobacteria	Betaproteobacteriales	Burkholderiaceae	Ralstonia
ASV-758	Bacteria	Proteobacteria	Alphaproteobacteria	Rickettsiales	Aplasmataceae	Wolbachia
ASV-759	Bacteria	Actinobacteria	Actinobacteria	Micrococcales	Microbacteriaceae	Galbitalea
ASV-760	Bacteria	Firmicutes	Bacilli	Bacillales	Staphylococcaceae	Staphylococcus
ASV-761	Bacteria	Proteobacteria	Gammaproteobacteria	Aeromodales	Aeromodaceae	Aeromos
ASV-762	Bacteria	Proteobacteria	Gammaproteobacteria	Pseudomodales	Moraxellaceae	Acinetobacter
ASV-763	Bacteria	Proteobacteria	Alphaproteobacteria	Rickettsiales	Aplasmataceae	Wolbachia
ASV-764	Bacteria	Proteobacteria	Alphaproteobacteria	Rickettsiales	Aplasmataceae	Wolbachia
ASV-765	Bacteria	Proteobacteria	Gammaproteobacteria	Aeromodales	Aeromodaceae	Aeromos
ASV-766	Bacteria	Proteobacteria	Gammaproteobacteria	Pseudomodales	Moraxellaceae	Acinetobacter
ASV-767	Bacteria	Firmicutes	Bacilli	Lactobacillales	Streptococcaceae	Lactococcus
ASV-768	Bacteria	Firmicutes	Clostridia	Clostridiales	Family_XI	Aerococcus
ASV-769	Bacteria	Proteobacteria	Gammaproteobacteria	Aeromodales	Aeromodaceae	Aeromos
ASV-770	Bacteria	Proteobacteria	Alphaproteobacteria	Rickettsiales	Rickettsiaceae	Rickettsia
ASV-771	Bacteria	Proteobacteria	Gammaproteobacteria	Betaproteobacteriales	Burkholderiaceae	Methylibium	petroleiphilum
ASV-772	Bacteria	Cyanobacteria	Sericytochromatia
ASV-773	Bacteria	Proteobacteria	Alphaproteobacteria	Elsterales
ASV-774	Bacteria	Proteobacteria	Gammaproteobacteria	Betaproteobacteriales	Burkholderiaceae	Herbaspirillum
ASV-775	Bacteria	Firmicutes	Bacilli	Lactobacillales	Streptococcaceae	Lactococcus
ASV-776	Bacteria	Cyanobacteria	Sericytochromatia
ASV-777	Bacteria	Proteobacteria	Gammaproteobacteria	Pseudomodales	Moraxellaceae	Acinetobacter
ASV-778	Bacteria	Proteobacteria	Gammaproteobacteria	Aeromodales	Aeromodaceae	Aeromos
ASV-779	Bacteria	Firmicutes	Clostridia	Clostridiales	Family_XI	Peptoniphilus
ASV-780	Bacteria	Actinobacteria	Actinobacteria	Corynebacteriales	Corynebacteriaceae	Corynebacterium_1	appendicis
ASV-781	Bacteria	Proteobacteria	Alphaproteobacteria	Rickettsiales	Aplasmataceae	Wolbachia
ASV-782	Bacteria	Proteobacteria	Gammaproteobacteria	Pseudomodales	Moraxellaceae	Acinetobacter
ASV-783	Bacteria	Proteobacteria	Gammaproteobacteria	Pseudomodales	Moraxellaceae	Acinetobacter
ASV-784	Bacteria	Firmicutes	Clostridia	Clostridiales	Ruminococcaceae	Saccharofermentans
ASV-785	Bacteria	Proteobacteria	Alphaproteobacteria	Rickettsiales	Aplasmataceae	Wolbachia
ASV-786	Bacteria	Gemmatimodetes	BD2-11_terrestrial_group
ASV-787	Bacteria	Firmicutes	Bacilli	Lactobacillales	Streptococcaceae	Lactococcus
ASV-788	Bacteria	Proteobacteria	Gammaproteobacteria	Pseudomodales	Moraxellaceae	Acinetobacter
ASV-789	Bacteria	Proteobacteria	Gammaproteobacteria	Enterobacteriales	Enterobacteriaceae	Lelliottia
ASV-790	Bacteria	Actinobacteria	Actinobacteria	Corynebacteriales	Corynebacteriaceae	Corynebacterium_1
ASV-791	Bacteria	Proteobacteria	Gammaproteobacteria	Betaproteobacteriales	Burkholderiaceae	Ralstonia
ASV-792	Bacteria	Proteobacteria	Alphaproteobacteria	Rhizobiales	Beijerinckiaceae	Psychroglaciecola
ASV-793	Bacteria	Cyanobacteria	Sericytochromatia
ASV-794	Bacteria	Actinobacteria	Actinobacteria	Micrococcales		Georgenia
ASV-795	Bacteria	Actinobacteria	Rubrobacteria	Rubrobacterales	Rubrobacteriaceae	Rubrobacter
ASV-796	Eukaryota	Microsporidia
ASV-797	Bacteria	Actinobacteria	Actinobacteria	Micrococcales	Intrasporangiaceae	Janibacter
ASV-798	Bacteria	Cyanobacteria	Sericytochromatia
ASV-799	Bacteria	Proteobacteria	Gammaproteobacteria	Xanthomodales	Rhodanobacteraceae	Fulvimos
ASV-800	Bacteria	Proteobacteria	Alphaproteobacteria	Rickettsiales	Aplasmataceae	Wolbachia
ASV-801	Bacteria	Proteobacteria	Alphaproteobacteria	Rickettsiales
ASV-802	Bacteria	Proteobacteria	Alphaproteobacteria	Rickettsiales
ASV-803	Bacteria	Proteobacteria	Gammaproteobacteria	Pasteurellales	Pasteurellaceae	Mannheimia
ASV-804	Bacteria	Proteobacteria	Alphaproteobacteria	Rickettsiales
ASV-805	Bacteria	Proteobacteria	Gammaproteobacteria	Pseudomodales	Moraxellaceae	Acinetobacter
ASV-806	Bacteria	Proteobacteria	Alphaproteobacteria	Sphingomodales	Sphingomodaceae	Sphingomos
ASV-807	Bacteria	Proteobacteria	Alphaproteobacteria	Rickettsiales	Aplasmataceae	Wolbachia
ASV-808	Bacteria	Proteobacteria	Alphaproteobacteria	Rickettsiales
ASV-809	Bacteria	Proteobacteria	Alphaproteobacteria	Rickettsiales
ASV-810	Bacteria	Proteobacteria	Gammaproteobacteria	Aeromodales	Aeromodaceae	Aeromos
ASV-811	Bacteria	Proteobacteria	Gammaproteobacteria	Pseudomodales	Moraxellaceae	Acinetobacter
ASV-812	Bacteria	Bacteroidetes	Bacteroidia	Flavobacteriales	Weeksellaceae	Empedobacter
ASV-813	Bacteria	Proteobacteria	Alphaproteobacteria	Rhodobacterales	Rhodobacteraceae	Rubellimicrobium
ASV-814	Bacteria	Proteobacteria	Gammaproteobacteria	Betaproteobacteriales	Burkholderiaceae	Aquabacterium
ASV-815	Bacteria	Actinobacteria	Actinobacteria	Corynebacteriales	Corynebacteriaceae	Corynebacterium
ASV-816	Bacteria	Proteobacteria	Alphaproteobacteria	Rhizobiales	Rhizobiaceae	Allorhizobium-Neorhizobium-Pararhizobium-Rhizobium
ASV-817	Bacteria	Proteobacteria	Gammaproteobacteria	Pseudomodales	Moraxellaceae	Acinetobacter
ASV-818	Bacteria	Proteobacteria	Alphaproteobacteria	Rhizobiales	Rhizobiaceae	Allorhizobium-Neorhizobium-Pararhizobium-Rhizobium
ASV-819	Bacteria	Proteobacteria	Gammaproteobacteria	Pseudomodales	Moraxellaceae	Acinetobacter
ASV-820	Bacteria	Cyanobacteria	Sericytochromatia
ASV-821	Bacteria	Firmicutes	Bacilli	Bacillales	Paenibacillaceae	Paenibacillus
ASV-822	Bacteria	Proteobacteria	Alphaproteobacteria	Rhizobiales	Rhizobiaceae	Brucella
ASV-823	Bacteria	Proteobacteria	Alphaproteobacteria	Sphingomodales	Sphingomodaceae	Sphingomos
ASV-824	Bacteria	Proteobacteria	Gammaproteobacteria	Pseudomodales	Pseudomodaceae	Pseudomos
ASV-825	Bacteria	Proteobacteria	Gammaproteobacteria	Aeromodales	Aeromodaceae	Aeromos
ASV-826	Bacteria	Actinobacteria	Actinobacteria	Micrococcales	Micrococcaceae	Renibacterium
ASV-827	Bacteria	Firmicutes	Bacilli	Lactobacillales	Lactobacillaceae	Lactobacillus	delbrueckii
ASV-828	Bacteria	Proteobacteria	Alphaproteobacteria	Rhizobiales	Pleomorphomodaceae	Ancalomicrobium
ASV-829	Bacteria	Fusobacteria	Fusobacteriia	Fusobacteriales	Fusobacteriaceae	Fusobacterium	nucleatum
ASV-830	Bacteria	Proteobacteria	Gammaproteobacteria	Aeromodales	Aeromodaceae	Aeromos
ASV-831	Bacteria	Proteobacteria	Gammaproteobacteria	Pseudomodales	Moraxellaceae	Acinetobacter
ASV-832	Bacteria	Proteobacteria	Alphaproteobacteria	Rickettsiales
ASV-833	Bacteria	Proteobacteria	Gammaproteobacteria	Pseudomodales	Pseudomodaceae	Pseudomos
ASV-834	Bacteria	Proteobacteria	Gammaproteobacteria	Aeromodales	Aeromodaceae	Aeromos
ASV-835	Bacteria	Proteobacteria	Alphaproteobacteria	Sneathiellales	Sneathiellaceae	Marinibaculum
ASV-836	Bacteria	Firmicutes	Bacilli	Lactobacillales	Leuconostocaceae	Leuconostoc	carnosum
ASV-837	Bacteria	Firmicutes	Clostridia	Clostridiales	Lachnospiraceae	Lachnospiraceae_NK4A136_group
ASV-838	Bacteria	Firmicutes	Clostridia	Clostridiales	Family_XI	Aerococcus
ASV-839	Bacteria	Acidobacteria	ODP1230B23.02
ASV-840	Bacteria	Proteobacteria	Gammaproteobacteria	Betaproteobacteriales	Burkholderiaceae	Schlegelella
ASV-841	Bacteria	Proteobacteria	Alphaproteobacteria	Rickettsiales	Aplasmataceae	Wolbachia
ASV-842	Bacteria	Proteobacteria	Alphaproteobacteria	Rickettsiales	Rickettsiaceae	Rickettsia
ASV-843	Bacteria	Proteobacteria	Alphaproteobacteria	Rickettsiales
ASV-844	Bacteria	Proteobacteria	Gammaproteobacteria	Pseudomodales	Moraxellaceae	Acinetobacter
ASV-845	Bacteria	Proteobacteria	Gammaproteobacteria	Aeromodales	Aeromodaceae	Aeromos
ASV-846	Bacteria	Proteobacteria	Gammaproteobacteria	Pseudomodales	Moraxellaceae	Acinetobacter
ASV-847	Bacteria	Proteobacteria	Gammaproteobacteria	Betaproteobacteriales	Burkholderiaceae	Cupriavidus	pauculus
ASV-848	Bacteria	Proteobacteria	Gammaproteobacteria	Xanthomodales	Xanthomodaceae	Stenotrophomos
ASV-849	Bacteria	Proteobacteria	Gammaproteobacteria	Betaproteobacteriales	Burkholderiaceae	Ralstonia
ASV-850	Bacteria	Proteobacteria	Alphaproteobacteria	Rhodobacterales	Rhodobacteraceae	Paracoccus
ASV-851	Eukaryota	Microsporidia				Spirodinium
ASV-852	Bacteria	Proteobacteria	Alphaproteobacteria	Sphingomodales	Sphingomodaceae	Sphingomos
ASV-853	Bacteria	Cyanobacteria	Oxyphotobacteria	Nostocales	Chroococcidiopsaceae	Aliterella_CE595
ASV-854	Bacteria	Proteobacteria	Gammaproteobacteria	Betaproteobacteriales	Burkholderiaceae	Ralstonia
ASV-855	Bacteria	Actinobacteria	Actinobacteria	Micrococcales	Microbacteriaceae	Galbitalea
ASV-856	Bacteria	Proteobacteria	Alphaproteobacteria	Rhodobacterales	Rhodobacteraceae	Rhodobacter
ASV-857	Bacteria	Actinobacteria	Actinobacteria	Corynebacteriales	Corynebacteriaceae	Corynebacterium	glucuronolyticum
ASV-858	Bacteria	Proteobacteria	Gammaproteobacteria	Xanthomodales	Xanthomodaceae	Stenotrophomos
ASV-859	Bacteria	Proteobacteria	Gammaproteobacteria	Aeromodales	Aeromodaceae	Aeromos
ASV-860	Bacteria	Actinobacteria	Actinobacteria	Corynebacteriales	Corynebacteriaceae	Corynebacterium_1	variabile
ASV-861	Bacteria	Proteobacteria	Alphaproteobacteria	Rickettsiales	Aplasmataceae	Wolbachia
ASV-862	Bacteria	Proteobacteria	Alphaproteobacteria	Rickettsiales
ASV-863	Bacteria	Actinobacteria	Actinobacteria	Corynebacteriales	Corynebacteriaceae	Corynebacterium	atypicum
ASV-864	Bacteria	Proteobacteria	Alphaproteobacteria	Rickettsiales	Aplasmataceae	Wolbachia
ASV-865	Bacteria	Actinobacteria	Actinobacteria	Propionibacteriales	Nocardioidaceae	Aeromicrobium
ASV-866	Bacteria	Proteobacteria	Alphaproteobacteria	Rhodobacterales	Rhodobacteraceae	Rhodobacter
ASV-867	Bacteria	Proteobacteria	Gammaproteobacteria	Betaproteobacteriales	Neisseriaceae	Neisseria
ASV-868	Bacteria	Firmicutes	Bacilli	Lactobacillales	Enterococcaceae	Enterococcus
ASV-869	Bacteria	Bacteroidetes	Bacteroidia	Flavobacteriales	Weeksellaceae	Cloacibacterium
ASV-870	Bacteria	Proteobacteria	Gammaproteobacteria	Aeromodales	Aeromodaceae	Aeromos
ASV-871	Bacteria	Proteobacteria	Gammaproteobacteria	Pseudomodales	Pseudomodaceae	Pseudomos
ASV-872	Bacteria	Cyanobacteria	Oxyphotobacteria	Nostocales	Nostocaceae	Mastigocladopsis_PCC-10914
ASV-873	Bacteria	Bacteroidetes	Bacteroidia	Flavobacteriales	Weeksellaceae	Empedobacter
ASV-874	Bacteria	Actinobacteria	Acidimicrobiia	Microtrichales
ASV-875	Bacteria	Proteobacteria	Gammaproteobacteria	Pasteurellales	Pasteurellaceae	Haemophilus
ASV-876	Bacteria	Actinobacteria	Actinobacteria	Corynebacteriales	Corynebacteriaceae	Corynebacterium_1
ASV-877	Bacteria	Proteobacteria	Alphaproteobacteria	Rickettsiales	Aplasmataceae	Wolbachia
ASV-878	Bacteria	Proteobacteria	Alphaproteobacteria	Rickettsiales	Aplasmataceae	Wolbachia
ASV-879	Bacteria	Proteobacteria	Alphaproteobacteria	Sphingomodales	Sphingomodaceae	Sphingomos
ASV-880	Bacteria	Proteobacteria	Gammaproteobacteria	Aeromodales	Aeromodaceae	Aeromos
ASV-881	Bacteria	Proteobacteria	Alphaproteobacteria	Sphingomodales	Sphingomodaceae	Sphingomos
ASV-882	Bacteria	Proteobacteria	Alphaproteobacteria	Rickettsiales	Aplasmataceae	Wolbachia
ASV-883	Bacteria	Proteobacteria	Alphaproteobacteria	Rickettsiales	Aplasmataceae	Wolbachia
ASV-884	Bacteria	Armatimodetes
ASV-885	Bacteria	Proteobacteria	Gammaproteobacteria	Betaproteobacteriales	TRA3-20
ASV-886	Bacteria	Actinobacteria	Actinobacteria	Corynebacteriales	Corynebacteriaceae	Corynebacterium_1
ASV-887	Bacteria	Firmicutes	Clostridia	Clostridiales	Family_XI	Aerococcus	octavius
ASV-888	Bacteria	Cyanobacteria	Oxyphotobacteria	Chloroplast
ASV-889	Bacteria	Proteobacteria	Gammaproteobacteria	Pseudomodales	Pseudomodaceae	Pseudomos
ASV-890	Bacteria	Proteobacteria	Gammaproteobacteria	Alteromodales	Alteromodaceae	Alishewanella
ASV-891	Bacteria	Cyanobacteria	Oxyphotobacteria	Chloroplast
ASV-892	Bacteria	Proteobacteria	Gammaproteobacteria	Aeromodales	Aeromodaceae	Aeromos
ASV-893	Bacteria	Proteobacteria	Alphaproteobacteria	Sphingomodales	Sphingomodaceae	Novosphingobium
ASV-894	Bacteria	Proteobacteria	Gammaproteobacteria	Pseudomodales	Moraxellaceae	Enhydrobacter
ASV-895	Bacteria	Proteobacteria	Gammaproteobacteria	Betaproteobacteriales	Burkholderiaceae	Ralstonia
ASV-896	Bacteria	Firmicutes	Bacilli	Lactobacillales	Streptococcaceae	Lactococcus
ASV-897	Bacteria	Actinobacteria	Actinobacteria	Pseudonocardiales	Pseudonocardiaceae	Kibdelosporangium	metalli
ASV-898	Bacteria	Proteobacteria	Gammaproteobacteria	Aeromodales	Aeromodaceae	Aeromos
ASV-899	Bacteria	Actinobacteria	Actinobacteria	Micrococcales	Micrococcaceae	Micrococcus
ASV-900	Bacteria	Proteobacteria	Alphaproteobacteria	Rickettsiales
ASV-901	Bacteria	Firmicutes	Bacilli	Lactobacillales	Streptococcaceae	Lactococcus
ASV-902	Bacteria	Proteobacteria	Alphaproteobacteria	Acetobacterales	Acetobacteraceae	Gluconobacter
ASV-903	Bacteria	Firmicutes	Bacilli	Bacillales	Staphylococcaceae	Staphylococcus
ASV-904	Bacteria	Firmicutes	Bacilli	Bacillales	Bacillaceae	Anoxybacillus
ASV-905	Bacteria	Actinobacteria	Actinobacteria	Micromonosporales	Micromonosporaceae	Virgisporangium
ASV-906	Bacteria	Proteobacteria	Gammaproteobacteria	Pasteurellales	Pasteurellaceae	Haemophilus
ASV-907	Bacteria	Proteobacteria	Gammaproteobacteria	Aeromodales	Aeromodaceae	Aeromos
ASV-908	Bacteria	Cyanobacteria	Sericytochromatia
ASV-909	Bacteria	Proteobacteria	Alphaproteobacteria	Rhizobiales	Rhizobiaceae	Bartonella
ASV-910	Bacteria	Firmicutes	Clostridia	Clostridiales	Family_XI	Aerococcus	senegalensis
ASV-911	Bacteria	Proteobacteria	Gammaproteobacteria	Aeromodales	Aeromodaceae	Aeromos
ASV-912	Bacteria	Proteobacteria	Alphaproteobacteria	Rickettsiales
ASV-913	Bacteria	Proteobacteria	Gammaproteobacteria	Pseudomodales	Moraxellaceae	Acinetobacter
ASV-914	Bacteria	Proteobacteria	Alphaproteobacteria	Rickettsiales	Aplasmataceae	Wolbachia
ASV-915	Bacteria	Firmicutes	Bacilli	Bacillales	Planococcaceae	Psychrobacillus	psychrodurans
ASV-916	Bacteria	Cyanobacteria	Oxyphotobacteria	Nostocales	Xenococcaceae	Pleurocapsa_PCC-7319
ASV-917	Bacteria	Actinobacteria	Actinobacteria	Corynebacteriales	Corynebacteriaceae	Corynebacterium_1
ASV-918	Bacteria	Cyanobacteria	Sericytochromatia
ASV-919	Bacteria	Planctomycetes	Planctomycetacia	Pirellulales	Pirellulaceae	Pirellula
ASV-920	Bacteria	Actinobacteria	Actinobacteria	Corynebacteriales	Corynebacteriaceae	Corynebacterium_1
ASV-921	Bacteria	Proteobacteria	Gammaproteobacteria	Betaproteobacteriales	Burkholderiaceae	Comamos
ASV-922	Bacteria	Bacteroidetes	Bacteroidia	Chitinophagales	Chitinophagaceae	Terrimos
ASV-923	Bacteria	Proteobacteria	Alphaproteobacteria	Rhizobiales	Rhizobiaceae	Mesorhizobium
ASV-924	Bacteria	Firmicutes	Bacilli	Lactobacillales	Enterococcaceae	Enterococcus
ASV-925	Bacteria	Proteobacteria	Gammaproteobacteria	Aeromodales	Aeromodaceae	Aeromos
ASV-926	Bacteria	Cyanobacteria	Oxyphotobacteria	Chloroplast
ASV-927	Bacteria	Firmicutes	Bacilli	Lactobacillales	Enterococcaceae	Enterococcus
ASV-928	Bacteria	Proteobacteria	Alphaproteobacteria	Rhodobacterales	Rhodobacteraceae	Rubellimicrobium
ASV-929	Bacteria	Proteobacteria	Alphaproteobacteria	Rhizobiales	Beijerinckiaceae	Methylobacterium	hispanicum
ASV-930	Bacteria	Firmicutes	Bacilli	Lactobacillales	Enterococcaceae	Enterococcus
ASV-931	Bacteria	Actinobacteria	Actinobacteria	Corynebacteriales	Corynebacteriaceae	Corynebacterium_1
ASV-932	Bacteria	Proteobacteria	Alphaproteobacteria	Rickettsiales	Aplasmataceae	Wolbachia
ASV-933	Bacteria	Proteobacteria	Alphaproteobacteria	Rickettsiales	Aplasmataceae	Wolbachia
ASV-934	Bacteria	Actinobacteria	Actinobacteria	Corynebacteriales	Corynebacteriaceae	Turicella	otitidis
ASV-935	Bacteria	Proteobacteria	Gammaproteobacteria	Alteromodales	Shewanellaceae	Shewanella
ASV-936	Bacteria	Firmicutes	Bacilli	Lactobacillales	Lactobacillaceae	Lactobacillus	delbrueckii
ASV-937	Bacteria	Firmicutes	Clostridia	Clostridiales	Family_XI	Aerococcus
ASV-938	Bacteria	Proteobacteria	Alphaproteobacteria	Rickettsiales	Aplasmataceae	Wolbachia
ASV-939	Bacteria	Proteobacteria	Alphaproteobacteria	Sphingomodales	Sphingomodaceae	Sphingomos
ASV-940	Bacteria	Proteobacteria	Gammaproteobacteria	Aeromodales	Aeromodaceae	Aeromos
ASV-941	Bacteria	Bacteroidetes	Bacteroidia	Bacteroidales	Prevotellaceae	Prevotella_7	melaninogenica
ASV-942	Bacteria	Actinobacteria	Actinobacteria	Corynebacteriales	Corynebacteriaceae	Corynebacterium_1
ASV-943	Bacteria	Firmicutes	Bacilli	Bacillales	Staphylococcaceae	Staphylococcus
ASV-944	Bacteria	Firmicutes	Clostridia	Clostridiales	Family_XI	Parvimos	micra
ASV-945	Bacteria	Proteobacteria	Alphaproteobacteria	Rickettsiales
ASV-946	Bacteria	Firmicutes	Clostridia	Clostridiales	Clostridiaceae_1	Fonticella	tunisiensis
ASV-947	Bacteria	Proteobacteria	Alphaproteobacteria	Rickettsiales	Aplasmataceae	Wolbachia
ASV-948	Bacteria	Proteobacteria	Alphaproteobacteria	Rickettsiales	Aplasmataceae	Wolbachia
ASV-949	Eukaryota	Microsporidia				Distigma
ASV-950	Bacteria	Proteobacteria	Alphaproteobacteria	Sphingomodales	Sphingomodaceae	Sphingomos
ASV-951	Bacteria	Proteobacteria	Gammaproteobacteria	Enterobacteriales	Enterobacteriaceae	Serratia
ASV-952	Bacteria	Proteobacteria	Gammaproteobacteria	Betaproteobacteriales	Burkholderiaceae	Azohydromos
ASV-953	Bacteria	Proteobacteria	Alphaproteobacteria	Rickettsiales	Aplasmataceae	Wolbachia
ASV-954	Bacteria	Proteobacteria	Alphaproteobacteria	Sphingomodales	Sphingomodaceae	Sphingomos
ASV-955	Bacteria	Actinobacteria	Actinobacteria	Micrococcales	Micrococcaceae	Nesterenkonia
ASV-956	Bacteria	Cyanobacteria	Oxyphotobacteria	Chloroplast
ASV-957	Bacteria	Proteobacteria	Alphaproteobacteria	Rickettsiales
ASV-958	Bacteria	Proteobacteria	Gammaproteobacteria	Aeromodales	Aeromodaceae	Aeromos
ASV-959	Bacteria	Proteobacteria	Gammaproteobacteria	Pseudomodales	Moraxellaceae	Acinetobacter
ASV-960	Bacteria	Proteobacteria	Gammaproteobacteria	Pseudomodales	Pseudomodaceae	Pseudomos
ASV-961	Bacteria	Proteobacteria	Alphaproteobacteria	Rhizobiales	Hyphomicrobiaceae	Hyphomicrobium
ASV-962	Bacteria	Proteobacteria	Gammaproteobacteria	Betaproteobacteriales	Burkholderiaceae	Achromobacter
ASV-963	Bacteria	Proteobacteria	Alphaproteobacteria	Rickettsiales	Aplasmataceae	Wolbachia
ASV-964	Bacteria	Proteobacteria	Gammaproteobacteria	Enterobacteriales	Enterobacteriaceae	Rahnella
ASV-965	Bacteria	Proteobacteria	Gammaproteobacteria	Betaproteobacteriales	Burkholderiaceae	Schlegelella
ASV-966	Bacteria	Proteobacteria	Alphaproteobacteria	Rickettsiales
ASV-967	Bacteria	Proteobacteria	Gammaproteobacteria	Aeromodales	Aeromodaceae	Aeromos
ASV-968	Bacteria	Actinobacteria	Actinobacteria	Corynebacteriales	Corynebacteriaceae	Corynebacterium_1
ASV-969	Bacteria	Proteobacteria	Gammaproteobacteria	Aeromodales	Aeromodaceae	Aeromos
ASV-970	Bacteria	Proteobacteria	Alphaproteobacteria	Rickettsiales	Aplasmataceae	Wolbachia
ASV-971	Bacteria	Proteobacteria	Alphaproteobacteria	Rickettsiales
ASV-972	Bacteria	Proteobacteria	Gammaproteobacteria	Oceanospirillales	Halomodaceae	Halomos
ASV-973	Bacteria	Proteobacteria	Gammaproteobacteria	Pseudomodales	Moraxellaceae	Acinetobacter
ASV-974	Bacteria	Proteobacteria	Gammaproteobacteria	Aeromodales	Aeromodaceae	Aeromos
ASV-975	Bacteria	Proteobacteria	Alphaproteobacteria	Rickettsiales	Aplasmataceae	Wolbachia
ASV-976	Bacteria	Chloroflexi	Chloroflexia	Thermomicrobiales	AKYG1722
ASV-977	Bacteria	Cyanobacteria	Sericytochromatia
ASV-978	Bacteria	Actinobacteria	Actinobacteria	Micrococcales	Micrococcaceae	Kocuria
ASV-979	Bacteria	Bacteroidetes	Bacteroidia	Sphingobacteriales	Sphingobacteriaceae	Nubsella
ASV-980	Bacteria	Bacteroidetes	Bacteroidia	Bacteroidales	Muribaculaceae
ASV-981	Bacteria	Firmicutes	Bacilli	Lactobacillales	Streptococcaceae	Streptococcus
ASV-982	Bacteria	Proteobacteria	Deltaproteobacteria	Bdellovibrioles	Bacteriovoracaceae	Peredibacter
ASV-983	Bacteria	Actinobacteria	Actinobacteria	Corynebacteriales	Corynebacteriaceae	Corynebacterium_1
ASV-984	Bacteria	Firmicutes	Clostridia	Clostridiales	Family_XI	Aerococcus
ASV-985	Bacteria	Firmicutes	Bacilli	Bacillales	Staphylococcaceae	Staphylococcus
ASV-986	Bacteria	Proteobacteria	Alphaproteobacteria	Rickettsiales	Aplasmataceae	Wolbachia
ASV-987	Bacteria	Proteobacteria	Gammaproteobacteria	Pseudomodales	Pseudomodaceae	Pseudomos
ASV-988	Bacteria	Proteobacteria	Gammaproteobacteria	Betaproteobacteriales	Burkholderiaceae	Massilia
ASV-989	Bacteria	Proteobacteria	Gammaproteobacteria	Betaproteobacteriales	Burkholderiaceae	Ralstonia
ASV-990	Bacteria	Firmicutes	Clostridia	Clostridiales	Lachnospiraceae	Agathobacter
ASV-991	Bacteria	Proteobacteria	Alphaproteobacteria	Rickettsiales	Aplasmataceae	Wolbachia
ASV-992	Bacteria	Proteobacteria	Gammaproteobacteria	Betaproteobacteriales	Burkholderiaceae	Ralstonia
ASV-993	Bacteria	Proteobacteria	Alphaproteobacteria	Rickettsiales	Aplasmataceae	Wolbachia
ASV-994	Bacteria	Actinobacteria	Actinobacteria	Corynebacteriales	Corynebacteriaceae	Corynebacterium_1
ASV-995	Bacteria	Proteobacteria	Gammaproteobacteria	Pseudomodales	Pseudomodaceae	Pseudomos
ASV-996	Bacteria	Firmicutes	Bacilli	Bacillales	Planococcaceae	Lysinibacillus
ASV-997	Bacteria	Bacteroidetes	Bacteroidia	Flavobacteriales	Weeksellaceae	Empedobacter
ASV-998	Bacteria	Bacteroidetes	Bacteroidia	Flavobacteriales	Weeksellaceae	Chryseobacterium
ASV-999	Bacteria	Firmicutes	Bacilli	Bacillales	Family_X	Thermicanus
ASV-1000	Bacteria	Bacteroidetes	Bacteroidia	Sphingobacteriales	Sphingobacteriaceae	Sphingobacterium
ASV-1001	Bacteria	Proteobacteria	Gammaproteobacteria	Betaproteobacteriales	Burkholderiaceae	Herbaspirillum
ASV-1002	Bacteria	Proteobacteria	Gammaproteobacteria	Betaproteobacteriales	Burkholderiaceae	Herbaspirillum
ASV-1003	Bacteria	Bacteroidetes	Bacteroidia	Chitinophagales	Chitinophagaceae	Cnuella
ASV-1004	Bacteria	Proteobacteria	Gammaproteobacteria	Pseudomodales	Moraxellaceae	Acinetobacter
ASV-1005	Bacteria	Proteobacteria	Gammaproteobacteria	Pseudomodales	Moraxellaceae	Acinetobacter
ASV-1006	Bacteria	Proteobacteria	Alphaproteobacteria	Rickettsiales	Aplasmataceae	Wolbachia
ASV-1007	Bacteria	Bacteroidetes	Bacteroidia	Bacteroidales	Porphyromodaceae	Porphyromos	uenonis
ASV-1008	Bacteria	Proteobacteria	Alphaproteobacteria	Rickettsiales
ASV-1009	Bacteria	Proteobacteria	Alphaproteobacteria	Rhodobacterales	Rhodobacteraceae	Haematobacter
ASV-1010	Bacteria	Actinobacteria	Actinobacteria			Actinomyces
ASV-1011	Bacteria	Proteobacteria	Alphaproteobacteria	Rickettsiales	Aplasmataceae	Wolbachia
ASV-1012	Bacteria	Proteobacteria	Gammaproteobacteria	Betaproteobacteriales	Nitrosomodaceae	Ellin6067
ASV-1013	Bacteria	Proteobacteria	Gammaproteobacteria	Enterobacteriales	Enterobacteriaceae	Arsenophonus
ASV-1014	Bacteria	Verrucomicrobia	Verrucomicrobiae	Verrucomicrobiales	Akkermansiaceae	Akkermansia	muciniphila
ASV-1015	Bacteria	Proteobacteria	Alphaproteobacteria	Rickettsiales
ASV-1016	Bacteria	Proteobacteria	Alphaproteobacteria	Caedibacterales	Caedibacteraceae	Caedibacter
ASV-1017	Bacteria	Proteobacteria	Gammaproteobacteria	Oceanospirillales	Halomodaceae	Halomos
ASV-1018	Bacteria	Firmicutes	Bacilli	Lactobacillales	Enterococcaceae	Enterococcus
ASV-1019	Bacteria	Proteobacteria	Alphaproteobacteria	Sphingomodales	Sphingomodaceae	Ellin6055
ASV-1020	Bacteria	Actinobacteria	Actinobacteria	Actinomycetales	Actinomycetaceae	Actinomyces
ASV-1021	Bacteria	Firmicutes	Negativicutes	Selenomodales	Veillonellaceae	Selenomos	sputige
ASV-1022	Bacteria	Fusobacteria	Fusobacteriia	Fusobacteriales	Leptotrichiaceae	Leptotrichia
ASV-1023	Bacteria	Proteobacteria	Gammaproteobacteria	Aeromodales	Aeromodaceae	Aeromos
ASV-1024	Bacteria	Proteobacteria	Gammaproteobacteria	Aeromodales	Aeromodaceae	Aeromos
ASV-1025	Bacteria	Firmicutes	Bacilli	Bacillales	Paenibacillaceae	Paenibacillus
ASV-1026	Bacteria	Firmicutes	Bacilli	Lactobacillales	Streptococcaceae	Streptococcus
ASV-1027	Bacteria	Firmicutes	Bacilli	Lactobacillales	Streptococcaceae	Streptococcus
ASV-1028	Bacteria	Proteobacteria	Gammaproteobacteria	Pseudomodales	Pseudomodaceae	Pseudomos
ASV-1029	Bacteria	Firmicutes	Bacilli	Lactobacillales	Streptococcaceae	Streptococcus
ASV-1030	Bacteria	Firmicutes	Bacilli	Lactobacillales	Streptococcaceae	Streptococcus
ASV-1031	Bacteria	Proteobacteria	Gammaproteobacteria	Betaproteobacteriales	Burkholderiaceae	Ralstonia
ASV-1032	Bacteria	Proteobacteria	Gammaproteobacteria	Pseudomodales	Moraxellaceae	Enhydrobacter
ASV-1033	Bacteria	Proteobacteria	Gammaproteobacteria	Aeromodales	Aeromodaceae	Aeromos
ASV-1034	Bacteria	Proteobacteria	Gammaproteobacteria	Oceanospirillales	Saccharospirillaceae	Oleibacter
ASV-1035	Bacteria	Proteobacteria	Deltaproteobacteria	PB19
ASV-1036	Bacteria	Proteobacteria	Alphaproteobacteria	Rickettsiales
ASV-1037	Bacteria	Proteobacteria	Gammaproteobacteria	Betaproteobacteriales	Burkholderiaceae	Herbaspirillum
ASV-1038	Bacteria	Proteobacteria	Gammaproteobacteria	Aeromodales	Aeromodaceae	Aeromos
ASV-1039	Bacteria	Firmicutes	Bacilli	Lactobacillales	Streptococcaceae	Lactococcus
ASV-1040	Bacteria	Bacteroidetes	Bacteroidia	Flavobacteriales	Weeksellaceae	Cloacibacterium
ASV-1041	Bacteria	Bacteroidetes	Bacteroidia	Sphingobacteriales	Sphingobacteriaceae	Sphingobacterium
ASV-1042	Bacteria	Proteobacteria	Alphaproteobacteria	Rhizobiales	Rhizobiaceae	Shinella	yambaruensis
ASV-1043	Bacteria	Proteobacteria	Gammaproteobacteria	Enterobacteriales	Enterobacteriaceae	Klebsiella
ASV-1044	Bacteria	Cyanobacteria	Oxyphotobacteria	Nostocales	Chroococcidiopsaceae	Chroococcidiopsis_SAG_2023
ASV-1045	Bacteria	Proteobacteria	Alphaproteobacteria	Rhizobiales	Hyphomicrobiaceae	Pedomicrobium
ASV-1046	Bacteria	Firmicutes	Bacilli	Lactobacillales	Leuconostocaceae	Weissella
ASV-1047	Bacteria	Proteobacteria	Gammaproteobacteria	Pseudomodales	Pseudomodaceae	Pseudomos
ASV-1048	Bacteria	Proteobacteria	Gammaproteobacteria	Aeromodales	Aeromodaceae	Aeromos
ASV-1049	Bacteria	Firmicutes	Bacilli	Lactobacillales	Leuconostocaceae	Weissella
ASV-1050	Bacteria	Proteobacteria	Alphaproteobacteria	Sphingomodales	Sphingomodaceae	Sphingomos	yunnensis
ASV-1051	Bacteria	Acidobacteria	Holophagae	Holophagales	Holophagaceae
ASV-1052	Bacteria	Cyanobacteria	Oxyphotobacteria	Nostocales	Chroococcidiopsaceae	Chroococcidiopsis_SAG_2023
ASV-1053	Bacteria	Proteobacteria	Gammaproteobacteria	Aeromodales	Aeromodaceae	Aeromos
ASV-1054	Bacteria	Proteobacteria	Gammaproteobacteria	Pseudomodales	Moraxellaceae	Acinetobacter	baumannii
ASV-1055	Bacteria	Firmicutes	Bacilli	Lactobacillales	Enterococcaceae	Vagococcus
ASV-1056	Bacteria	Proteobacteria	Gammaproteobacteria	Betaproteobacteriales	Burkholderiaceae	Ralstonia
ASV-1057	Bacteria	Firmicutes	Bacilli	Lactobacillales	Streptococcaceae	Lactococcus
ASV-1058	Bacteria	Firmicutes	Clostridia	Clostridiales	Ruminococcaceae	Faecalibacterium
ASV-1059	Bacteria	Firmicutes	Bacilli	Lactobacillales	Leuconostocaceae	Weissella
ASV-1060	Bacteria	Proteobacteria	Alphaproteobacteria	Rickettsiales
ASV-1061	Bacteria	Proteobacteria	Alphaproteobacteria	Rickettsiales	Aplasmataceae	Wolbachia
ASV-1062	Bacteria	Proteobacteria	Alphaproteobacteria	Rhizobiales	Beijerinckiaceae
ASV-1063	Bacteria	Proteobacteria	Gammaproteobacteria	Pseudomodales	Pseudomodaceae	Pseudomos
ASV-1064	Bacteria	Proteobacteria	Gammaproteobacteria	Betaproteobacteriales	Rhodocyclaceae	Dechlorosoma
ASV-1065	Bacteria	Proteobacteria	Gammaproteobacteria	Aeromodales	Aeromodaceae	Aeromos
ASV-1066	Bacteria	Proteobacteria	Alphaproteobacteria	Rickettsiales	Aplasmataceae	Wolbachia
ASV-1067	Bacteria	Firmicutes	Bacilli	Bacillales	Staphylococcaceae	Staphylococcus
ASV-1068	Bacteria	Proteobacteria	Alphaproteobacteria	Sphingomodales	Sphingomodaceae	Sphingomos
ASV-1069	Bacteria	Firmicutes	Bacilli	Bacillales	Bacillaceae	Virgibacillus
ASV-1070	Bacteria	Proteobacteria
ASV-1071	Bacteria	Proteobacteria	Gammaproteobacteria	Aeromodales	Aeromodaceae	Aeromos	guangheii
ASV-1072	Bacteria	Proteobacteria	Gammaproteobacteria	Betaproteobacteriales	Burkholderiaceae	Variovorax	paradoxus
ASV-1073	Bacteria	Actinobacteria	Thermoleophilia	Solirubrobacterales	Solirubrobacteraceae	Solirubrobacter
ASV-1074	Bacteria	Proteobacteria	Alphaproteobacteria	Sphingomodales	Sphingomodaceae	Novosphingobium
ASV-1075	Bacteria	Firmicutes	Bacilli	Lactobacillales	Enterococcaceae	Enterococcus
ASV-1076	Bacteria	Bacteroidetes	Bacteroidia	Flavobacteriales	Weeksellaceae	Bergeyella
ASV-1077	Bacteria	Proteobacteria	Alphaproteobacteria	Rickettsiales	Aplasmataceae	Wolbachia
ASV-1078	Bacteria	Proteobacteria	Alphaproteobacteria	Rickettsiales	Aplasmataceae	Wolbachia
ASV-1079	Bacteria	Proteobacteria	Gammaproteobacteria	Betaproteobacteriales	Burkholderiaceae	Ralstonia
ASV-1080	Bacteria	Proteobacteria	Gammaproteobacteria	Oceanospirillales	Saccharospirillaceae	Oleibacter
ASV-1081	Bacteria	Firmicutes	Bacilli	Lactobacillales	Streptococcaceae	Streptococcus
ASV-1082	Bacteria	Firmicutes	Bacilli	Bacillales	Staphylococcaceae	Staphylococcus
ASV-1083	Bacteria	Proteobacteria	Alphaproteobacteria	Rickettsiales	Aplasmataceae	Wolbachia
ASV-1084	Bacteria	Proteobacteria	Alphaproteobacteria	Rickettsiales	Aplasmataceae	Wolbachia
ASV-1085	Bacteria	Proteobacteria	Alphaproteobacteria	Rickettsiales
ASV-1086	Bacteria	Proteobacteria	Gammaproteobacteria	Betaproteobacteriales	Neisseriaceae
ASV-1087	Bacteria	Proteobacteria	Gammaproteobacteria	Aeromodales	Aeromodaceae	Aeromos
ASV-1088	Bacteria	Proteobacteria	Alphaproteobacteria	Rickettsiales	Aplasmataceae	Wolbachia
ASV-1089	Bacteria	Actinobacteria	Actinobacteria	Corynebacteriales	Corynebacteriaceae	Corynebacterium_1
ASV-1090	Bacteria	Actinobacteria	Actinobacteria	Actinomycetales	Actinomycetaceae	Mobiluncus	curtisii
ASV-1091	Bacteria	Bacteroidetes	Bacteroidia	Flavobacteriales	Weeksellaceae	Chryseobacterium
ASV-1092	Bacteria	Proteobacteria	Gammaproteobacteria	Pseudomodales	Moraxellaceae	Acinetobacter
ASV-1093	Bacteria	Firmicutes	Bacilli	Bacillales	Listeriaceae	Brochothrix	thermosphacta
ASV-1094	Bacteria	Proteobacteria	Gammaproteobacteria	Betaproteobacteriales	Burkholderiaceae	Herbaspirillum
ASV-1095	Bacteria	Actinobacteria	Actinobacteria			Georgenia
ASV-1096	Bacteria	Firmicutes	Bacilli	Bacillales	Staphylococcaceae	Staphylococcus
ASV-1097	Bacteria	Proteobacteria	Alphaproteobacteria	Rickettsiales	Rickettsiaceae	Rickettsia
ASV-1098	Bacteria	Actinobacteria	Acidimicrobiia	Microtrichales	Microtrichaceae
ASV-1099	Bacteria	Firmicutes	Bacilli	Lactobacillales	Streptococcaceae	Streptococcus
ASV-1100	Bacteria	Proteobacteria	Alphaproteobacteria	Rickettsiales
ASV-1101	Bacteria	Proteobacteria	Gammaproteobacteria	Betaproteobacteriales	Burkholderiaceae	Piscinibacter
ASV-1102	Bacteria	Cyanobacteria	Oxyphotobacteria	Chloroplast
ASV-1103	Bacteria	Actinobacteria	Actinobacteria	Actinomycetales	Actinomycetaceae	Actinomyces
ASV-1104	Bacteria	Proteobacteria	Alphaproteobacteria	Rickettsiales	Aplasmataceae	Wolbachia
ASV-1105	Bacteria	Proteobacteria	Alphaproteobacteria	Rickettsiales	Aplasmataceae	Wolbachia
ASV-1106	Bacteria	Proteobacteria	Gammaproteobacteria	Betaproteobacteriales	Burkholderiaceae	Ralstonia
ASV-1107	Bacteria	Cyanobacteria	Oxyphotobacteria	Nostocales	Phormidiaceae	Planktothrix_NIVA-CYA_15
ASV-1108	Bacteria
ASV-1109	Bacteria	Proteobacteria	Alphaproteobacteria	Rickettsiales	Aplasmataceae	Wolbachia
ASV-1110	Bacteria	Actinobacteria	Actinobacteria	Streptomycetales	Streptomycetaceae	Streptomyces
ASV-1111	Bacteria	Proteobacteria	Gammaproteobacteria	Betaproteobacteriales	Burkholderiaceae	Ralstonia
ASV-1112	Bacteria	Planctomycetes	Planctomycetacia	Pirellulales	Pirellulaceae	Pirellula
ASV-1113	Bacteria	Firmicutes	Bacilli	Bacillales	Staphylococcaceae	Staphylococcus
ASV-1114	Bacteria	Proteobacteria	Gammaproteobacteria	Pseudomodales	Moraxellaceae	Acinetobacter
ASV-1115	Bacteria	Proteobacteria	Alphaproteobacteria	Rickettsiales	Aplasmataceae	Wolbachia
ASV-1116	Bacteria	Proteobacteria	Gammaproteobacteria	Aeromodales	Aeromodaceae	Aeromos
ASV-1117	Bacteria	Firmicutes	Bacilli	Bacillales	Bacillaceae	Virgibacillus
ASV-1118	Bacteria	Actinobacteria	Actinobacteria	Micrococcales	Micrococcaceae	Rothia
ASV-1119	Bacteria	Proteobacteria	Gammaproteobacteria	Betaproteobacteriales	Burkholderiaceae	Ralstonia
ASV-1120	Bacteria	Bacteroidetes	Bacteroidia	Sphingobacteriales	Sphingobacteriaceae	Pedobacter
ASV-1121	Bacteria	Firmicutes	Bacilli	Lactobacillales	Streptococcaceae	Lactococcus
ASV-1122	Bacteria	Proteobacteria	Alphaproteobacteria	Rickettsiales	Aplasmataceae	Wolbachia
ASV-1123	Bacteria	Proteobacteria	Alphaproteobacteria	Rickettsiales
ASV-1124	Bacteria	Proteobacteria	Alphaproteobacteria	Rickettsiales	Rickettsiaceae	Rickettsia
ASV-1125	Bacteria	Acidobacteria	Holophagae	Holophagales	Holophagaceae
ASV-1126	Bacteria	Firmicutes	Bacilli	Lactobacillales	Streptococcaceae	Lactococcus
ASV-1127	Bacteria	Proteobacteria	Gammaproteobacteria	Oceanospirillales	Halomodaceae	Halomos
ASV-1128	Bacteria	Proteobacteria	Alphaproteobacteria	Rickettsiales	Aplasmataceae	Wolbachia
ASV-1129	Bacteria	Proteobacteria	Alphaproteobacteria	Rickettsiales
ASV-1130	Bacteria	Proteobacteria	Alphaproteobacteria	Rickettsiales	Aplasmataceae	Wolbachia
ASV-1131	Bacteria	Bacteroidetes	Bacteroidia	Bacteroidales	Prevotellaceae	Prevotella_6	bergensis
ASV-1132	Bacteria	Proteobacteria	Gammaproteobacteria	Aeromodales	Aeromodaceae	Aeromos
ASV-1133	Bacteria	Proteobacteria	Gammaproteobacteria	Pseudomodales	Moraxellaceae	Acinetobacter
ASV-1134	Bacteria	Proteobacteria	Gammaproteobacteria	Oceanospirillales	Halomodaceae	Halomos
ASV-1135	Bacteria	Fusobacteria	Fusobacteriia	Fusobacteriales	Fusobacteriaceae	Fusobacterium
ASV-1136	Bacteria	Proteobacteria	Gammaproteobacteria	Betaproteobacteriales	Burkholderiaceae	Bordetella	ansorpii
ASV-1137	Bacteria	Proteobacteria	Gammaproteobacteria	Alteromodales	Alteromodaceae	Alishewanella
ASV-1138	Bacteria	Planctomycetes	Phycisphaerae	Tepidisphaerales	Tepidisphaeraceae	Tepidisphaera
ASV-1139	Bacteria	Fusobacteria	Fusobacteriia	Fusobacteriales	Leptotrichiaceae	Leptotrichia	goodfellowii
ASV-1140	Bacteria	Firmicutes	Bacilli	Lactobacillales	Streptococcaceae	Lactococcus
ASV-1141	Bacteria	Firmicutes	Bacilli	Lactobacillales	Streptococcaceae	Lactococcus
ASV-1142	Bacteria	Firmicutes	Bacilli	Lactobacillales	Streptococcaceae	Lactococcus
ASV-1143	Bacteria	Proteobacteria	Gammaproteobacteria	Xanthomodales	Xanthomodaceae	SN8
ASV-1144	Bacteria	Proteobacteria	Alphaproteobacteria	Rickettsiales	Aplasmataceae	Wolbachia
ASV-1145	Bacteria	Firmicutes	Bacilli	Lactobacillales	Lactobacillaceae	Lactobacillus
ASV-1146	Bacteria	Proteobacteria	Gammaproteobacteria	Pseudomodales	Moraxellaceae	Acinetobacter
ASV-1147	Bacteria	Firmicutes	Bacilli	Bacillales	Staphylococcaceae	Staphylococcus	hominis
ASV-1148	Bacteria	Actinobacteria	Actinobacteria	Kineosporiales	Kineosporiaceae	Quadrisphaera
ASV-1149	Bacteria	Verrucomicrobia	Verrucomicrobiae	LD1-PB3
ASV-1150	Bacteria	Actinobacteria	Thermoleophilia	Gaiellales	Gaiellaceae	Gaiella
ASV-1151	Bacteria	Actinobacteria	Actinobacteria	Corynebacteriales	Corynebacteriaceae	Corynebacterium_1
ASV-1152	Bacteria	Proteobacteria	Gammaproteobacteria	Aeromodales	Aeromodaceae	Aeromos
ASV-1153	Bacteria	Proteobacteria	Alphaproteobacteria	Rickettsiales	Aplasmataceae	Wolbachia
ASV-1154	Bacteria	Proteobacteria	Alphaproteobacteria	Rickettsiales	Aplasmataceae	Wolbachia
ASV-1155	Bacteria	Proteobacteria	Gammaproteobacteria	Pseudomodales	Moraxellaceae	Acinetobacter
ASV-1156	Bacteria	Firmicutes	Clostridia	Clostridiales	Peptostreptococcaceae	Terrisporobacter
ASV-1157	Bacteria	Proteobacteria	Alphaproteobacteria	Rickettsiales
ASV-1158	Bacteria	Actinobacteria	Actinobacteria	Corynebacteriales	Corynebacteriaceae	Corynebacterium_1
ASV-1159	Bacteria	Proteobacteria	Gammaproteobacteria	Pseudomodales	Pseudomodaceae	Pseudomos
ASV-1160	Bacteria	Actinobacteria	Actinobacteria	Micrococcales		Georgenia
ASV-1161	Bacteria	Proteobacteria	Alphaproteobacteria	Rickettsiales	Aplasmataceae	Wolbachia
ASV-1162	Bacteria	Proteobacteria	Alphaproteobacteria	Rhodobacterales	Rhodobacteraceae	Rubellimicrobium
ASV-1163	Bacteria	Proteobacteria	Alphaproteobacteria	Rhodobacterales	Rhodobacteraceae	Paracoccus
ASV-1164	Bacteria	Bacteroidetes	Bacteroidia	Flavobacteriales	Weeksellaceae	Chryseobacterium	ginsenosidimutans
ASV-1165	Bacteria	Proteobacteria	Gammaproteobacteria	Pseudomodales	Moraxellaceae	Acinetobacter
ASV-1166	Bacteria	Cyanobacteria	Oxyphotobacteria	Chloroplast
ASV-1167	Bacteria	Actinobacteria	Actinobacteria	Corynebacteriales	Corynebacteriaceae	Lawsonella
ASV-1168	Bacteria	Actinobacteria	Actinobacteria	Micrococcales	Microbacteriaceae	Herbiconiux
ASV-1169	Bacteria	Proteobacteria	Gammaproteobacteria	Betaproteobacteriales	Burkholderiaceae	Herbaspirillum
ASV-1170	Bacteria	Proteobacteria	Gammaproteobacteria	Enterobacteriales	Enterobacteriaceae	Gibbsiella
ASV-1171	Bacteria	Proteobacteria	Gammaproteobacteria	Betaproteobacteriales	Burkholderiaceae	Massilia
ASV-1172	Bacteria	Firmicutes	Bacilli	Lactobacillales	Streptococcaceae	Lactococcus
ASV-1173	Bacteria	Firmicutes	Bacilli	Bacillales	Staphylococcaceae	Staphylococcus	aureus
ASV-1174	Bacteria	Firmicutes	Bacilli	Lactobacillales	Lactobacillaceae	Lactobacillus
ASV-1175	Bacteria	Bacteroidetes	Bacteroidia	Cytophagales	Hymenobacteraceae	Hymenobacter
ASV-1176	Bacteria	Actinobacteria	Actinobacteria	Corynebacteriales	Corynebacteriaceae	Corynebacterium_1
ASV-1177	Bacteria	Proteobacteria	Gammaproteobacteria	Pseudomodales	Moraxellaceae	Acinetobacter
ASV-1178	Bacteria	Proteobacteria	Gammaproteobacteria	Betaproteobacteriales	Burkholderiaceae	Ralstonia
ASV-1179	Bacteria	Bacteroidetes	Bacteroidia	Bacteroidales	Prevotellaceae	Prevotella_7
ASV-1180	Bacteria	Bacteroidetes	Bacteroidia	Flavobacteriales	Weeksellaceae	Empedobacter
ASV-1181	Bacteria	Firmicutes	Clostridia	Clostridiales	Clostridiaceae_1	Clostridium_sensu_stricto_1
ASV-1182	Bacteria	Proteobacteria	Gammaproteobacteria	Xanthomodales	Xanthomodaceae	Xanthomos
ASV-1183	Bacteria	Proteobacteria	Alphaproteobacteria	Rickettsiales	Aplasmataceae	Wolbachia
ASV-1184	Bacteria	Firmicutes	Bacilli	Bacillales	Staphylococcaceae	Staphylococcus
ASV-1185	Bacteria	Proteobacteria	Alphaproteobacteria	Sphingomodales	Sphingomodaceae	Sphingomos
ASV-1186	Bacteria	Proteobacteria	Alphaproteobacteria	Rickettsiales
ASV-1187	Bacteria	Proteobacteria	Alphaproteobacteria	Rickettsiales	Aplasmataceae	Wolbachia
ASV-1188	Bacteria	Firmicutes	Bacilli	Lactobacillales	Lactobacillaceae	Lactobacillus
ASV-1189	Bacteria	Proteobacteria	Gammaproteobacteria	Pasteurellales	Pasteurellaceae	Haemophilus
ASV-1190	Bacteria	Firmicutes	Clostridia	Clostridiales	Lachnospiraceae	Coprococcus_3	comes
ASV-1191	Bacteria	Actinobacteria	Actinobacteria	Actinomycetales	Actinomycetaceae	Actinomyces
ASV-1192	Bacteria	Verrucomicrobia	Verrucomicrobiae	Pedosphaerales	Pedosphaeraceae
ASV-1193	Bacteria	Firmicutes	Bacilli	Lactobacillales	Streptococcaceae	Lactococcus
ASV-1194	Bacteria	Actinobacteria	Actinobacteria	Corynebacteriales	Corynebacteriaceae	Corynebacterium_1
ASV-1195	Bacteria	Firmicutes	Bacilli	Lactobacillales	Streptococcaceae	Streptococcus
ASV-1196	Bacteria	Proteobacteria	Alphaproteobacteria	Rickettsiales	Rickettsiaceae	Rickettsia
ASV-1197	Bacteria	Proteobacteria	Gammaproteobacteria	Pseudomodales	Pseudomodaceae	Pseudomos
ASV-1198	Bacteria	Firmicutes	Bacilli	Lactobacillales	Streptococcaceae	Lactococcus
ASV-1199	Bacteria	Proteobacteria	Gammaproteobacteria	Pseudomodales	Moraxellaceae	Acinetobacter
ASV-1200	Bacteria	Cyanobacteria	Oxyphotobacteria	Chloroplast
ASV-1201	Bacteria	Actinobacteria	Actinobacteria	Frankiales
ASV-1202	Bacteria	Firmicutes	Bacilli	Lactobacillales	Streptococcaceae	Lactococcus
ASV-1203	Bacteria	Proteobacteria	Gammaproteobacteria	Gammaproteobacteria_Incertae_Sedis	Unknown_Family	Endothiovibrio
ASV-1204	Bacteria	Proteobacteria	Alphaproteobacteria	Rickettsiales	Aplasmataceae	Wolbachia
ASV-1205	Bacteria	Proteobacteria	Deltaproteobacteria	Myxococcales	Haliangiaceae	Haliangium
ASV-1206	Bacteria	Proteobacteria	Gammaproteobacteria	Enterobacteriales	Enterobacteriaceae	Escherichia/Shigella	coli
ASV-1207	Bacteria	Firmicutes	Clostridia	Clostridiales	Family_XI	Aerococcus
ASV-1208	Bacteria	Firmicutes	Bacilli	Bacillales	Staphylococcaceae	Staphylococcus	capitis
ASV-1209	Bacteria	Bacteroidetes	Bacteroidia	Flavobacteriales	Weeksellaceae	Moheibacter
ASV-1210	Bacteria	Actinobacteria	Actinobacteria	Micrococcales	Micrococcaceae	Micrococcus
ASV-1211	Bacteria	Actinobacteria	Actinobacteria	Corynebacteriales	Corynebacteriaceae	Corynebacterium_1
ASV-1212	Bacteria	Proteobacteria	Gammaproteobacteria	Betaproteobacteriales	Burkholderiaceae	Burkholderia-Caballeronia-Paraburkholderia
ASV-1213	Bacteria	Proteobacteria	Gammaproteobacteria	Pseudomodales	Moraxellaceae	Acinetobacter
ASV-1214	Bacteria	Proteobacteria	Alphaproteobacteria	Rickettsiales	Aplasmataceae	Wolbachia
ASV-1215	Bacteria	Proteobacteria	Alphaproteobacteria	Rickettsiales	Aplasmataceae	Wolbachia
ASV-1216	Bacteria	Proteobacteria	Alphaproteobacteria	Rickettsiales	Rickettsiaceae	Rickettsia
ASV-1217	Bacteria	Actinobacteria	Actinobacteria	Corynebacteriales	Corynebacteriaceae	Corynebacterium_1
ASV-1218	Bacteria	Actinobacteria	Actinobacteria	Corynebacteriales	Corynebacteriaceae	Corynebacterium_1
ASV-1219	Bacteria	Proteobacteria	Alphaproteobacteria	Azospirillales	Azospirillaceae	Azospirillum
ASV-1220	Bacteria	Proteobacteria	Alphaproteobacteria	Rickettsiales	Rickettsiaceae	Rickettsia
ASV-1221	Bacteria	Proteobacteria	Gammaproteobacteria	Pseudomodales	Moraxellaceae	Acinetobacter
ASV-1222	Bacteria	Firmicutes	Clostridia	Clostridiales	Lachnospiraceae	Lachnospiraceae_NK3A20_group
ASV-1223	Bacteria	Actinobacteria	Actinobacteria	Corynebacteriales	Corynebacteriaceae	Corynebacterium
ASV-1224	Bacteria	Proteobacteria	Gammaproteobacteria	Pseudomodales	Pseudomodaceae	Pseudomos
ASV-1225	Bacteria	Actinobacteria	Actinobacteria	Propionibacteriales	Nocardioidaceae	Nocardioides
ASV-1226	Bacteria	Cyanobacteria	Sericytochromatia
ASV-1227	Bacteria	Firmicutes	Bacilli	Lactobacillales	Lactobacillaceae	Lactobacillus
ASV-1228	Bacteria	Proteobacteria	Gammaproteobacteria	Enterobacteriales	Enterobacteriaceae	Izhakiella
ASV-1229	Bacteria	Chlamydiae	Chlamydiae	Chlamydiales	Parachlamydiaceae	Candidatus_Rubidus
ASV-1230	Bacteria	Proteobacteria	Gammaproteobacteria	Pseudomodales	Moraxellaceae	Acinetobacter
ASV-1231	Bacteria	Proteobacteria	Gammaproteobacteria	Pseudomodales	Moraxellaceae	Acinetobacter
ASV-1232	Bacteria	Proteobacteria	Gammaproteobacteria	Betaproteobacteriales	Rhodocyclaceae	Thauera
ASV-1233	Bacteria	Armatimodetes	Armatimodia	Armatimodales
ASV-1234	Bacteria	Cyanobacteria	Oxyphotobacteria	Chloroplast
ASV-1235	Bacteria	Acidobacteria	ODP1230B23.02
ASV-1236	Bacteria	Acidobacteria	ODP1230B23.02
ASV-1237	Bacteria	Fusobacteria	Fusobacteriia	Fusobacteriales	Fusobacteriaceae	Fusobacterium	massiliense
ASV-1238	Bacteria	Firmicutes	Clostridia	Clostridiales	Family_XI	Finegoldia
ASV-1239	Bacteria	Proteobacteria	Alphaproteobacteria	Rickettsiales	Aplasmataceae	Wolbachia
ASV-1240	Bacteria	Actinobacteria	Actinobacteria	Micrococcales	Micrococcaceae	Kocuria
ASV-1241	Bacteria	Actinobacteria	Actinobacteria	Micrococcales	Bogoriellaceae	Georgenia
ASV-1242	Bacteria	Proteobacteria	Alphaproteobacteria	Acetobacterales	Acetobacteraceae	Craurococcus
ASV-1243	Bacteria	Proteobacteria	Gammaproteobacteria	Aeromodales	Aeromodaceae	Aeromos
ASV-1244	Bacteria	Proteobacteria	Gammaproteobacteria	Enterobacteriales	Enterobacteriaceae	Yersinia
ASV-1245	Bacteria	Bacteroidetes	Bacteroidia	Chitinophagales	Chitinophagaceae	Vibrionimos
ASV-1246	Bacteria	Proteobacteria	Gammaproteobacteria	Betaproteobacteriales	Burkholderiaceae	Massilia
ASV-1247	Bacteria	Proteobacteria	Gammaproteobacteria	Enterobacteriales	Enterobacteriaceae	Lelliottia
ASV-1248	Bacteria	Firmicutes	Bacilli	Bacillales	Planococcaceae	Chungangia
ASV-1249	Bacteria	Proteobacteria	Alphaproteobacteria	Rickettsiales	Rickettsiaceae	Rickettsia
ASV-1250	Bacteria	Actinobacteria	Actinobacteria	Corynebacteriales	Corynebacteriaceae	Corynebacterium
ASV-1251	Bacteria	Proteobacteria	Gammaproteobacteria	Aeromodales	Aeromodaceae	Aeromos
ASV-1252	Bacteria	Proteobacteria	Gammaproteobacteria	Pseudomodales	Moraxellaceae	Acinetobacter
ASV-1253	Bacteria	Proteobacteria	Alphaproteobacteria	Rickettsiales	Aplasmataceae	Wolbachia
ASV-1254	Bacteria	Bacteroidetes	Bacteroidia	Flavobacteriales	Weeksellaceae	Chryseobacterium
ASV-1255	Bacteria	Proteobacteria	Gammaproteobacteria	Pseudomodales	Moraxellaceae	Acinetobacter
ASV-1256	Bacteria	Proteobacteria	Gammaproteobacteria	Betaproteobacteriales	Neisseriaceae	Neisseria
ASV-1257	Bacteria	Proteobacteria	Gammaproteobacteria	Aeromodales	Aeromodaceae	Aeromos
ASV-1258	Bacteria	Proteobacteria	Gammaproteobacteria	Pasteurellales	Pasteurellaceae	Actinobacillus
ASV-1259	Bacteria	Proteobacteria	Gammaproteobacteria	Betaproteobacteriales	Neisseriaceae	Neisseria
ASV-1260	Bacteria	Fusobacteria	Fusobacteriia	Fusobacteriales	Leptotrichiaceae	Leptotrichia
ASV-1261	Bacteria	Proteobacteria	Gammaproteobacteria	Aeromodales	Aeromodaceae	Aeromos
ASV-1262	Bacteria	Proteobacteria	Gammaproteobacteria	Betaproteobacteriales	Burkholderiaceae	Acidovorax
ASV-1263	Bacteria	Proteobacteria	Gammaproteobacteria	Enterobacteriales	Enterobacteriaceae	Rahnella
ASV-1264	Bacteria	Bacteroidetes	Bacteroidia	Bacteroidales	Dysgonomodaceae	Proteiniphilum
ASV-1265	Bacteria	Bacteroidetes	Bacteroidia	Bacteroidales	Dysgonomodaceae	Proteiniphilum
ASV-1266	Bacteria	Proteobacteria	Gammaproteobacteria	Xanthomodales	Rhodanobacteraceae	Dokdonella
ASV-1267	Bacteria	Proteobacteria	Gammaproteobacteria	Aeromodales	Aeromodaceae	Aeromos
ASV-1268	Bacteria	Proteobacteria	Alphaproteobacteria	Sphingomodales	Sphingomodaceae	Sphingomos
ASV-1269	Bacteria	Proteobacteria	Alphaproteobacteria	Rickettsiales	Rickettsiaceae	Rickettsia
ASV-1270	Bacteria	Bacteroidetes	Bacteroidia	Bacteroidales	Prevotellaceae	Prevotella
ASV-1271	Bacteria	Proteobacteria	Gammaproteobacteria	Betaproteobacteriales	Burkholderiaceae	Ottowia
ASV-1272	Bacteria	Firmicutes	Bacilli	Lactobacillales	Streptococcaceae	Lactococcus
ASV-1273	Bacteria	Proteobacteria	Gammaproteobacteria	Betaproteobacteriales	Burkholderiaceae	Herbaspirillum
ASV-1274	Bacteria	Actinobacteria	Thermoleophilia	Gaiellales	Gaiellaceae	Gaiella
ASV-1275	Bacteria	Proteobacteria	Gammaproteobacteria	Betaproteobacteriales	Burkholderiaceae	Azohydromos
ASV-1276	Bacteria	Proteobacteria	Gammaproteobacteria	Pseudomodales	Moraxellaceae	Acinetobacter
ASV-1277	Bacteria	Proteobacteria	Gammaproteobacteria	Betaproteobacteriales	Neisseriaceae
ASV-1278	Bacteria	Actinobacteria	Coriobacteriia	Coriobacteriales	Eggerthellaceae	DNF00809
ASV-1279	Bacteria	Cyanobacteria	Oxyphotobacteria	Nostocales	Chroococcidiopsaceae	Chroococcidiopsis_SAG_2023
ASV-1280	Bacteria	Proteobacteria	Alphaproteobacteria	Rickettsiales	Aplasmataceae	Wolbachia
ASV-1281	Bacteria	Firmicutes	Negativicutes	Selenomodales	Veillonellaceae	Veillonella	parvula
ASV-1282	Bacteria	Proteobacteria	Alphaproteobacteria	Rickettsiales	Rickettsiaceae	Rickettsia
ASV-1283	Bacteria	Proteobacteria	Gammaproteobacteria	Pseudomodales	Pseudomodaceae	Pseudomos
ASV-1284	Bacteria	Firmicutes	Bacilli	Lactobacillales	Streptococcaceae	Lactococcus
ASV-1285	Bacteria	Proteobacteria	Gammaproteobacteria	Betaproteobacteriales	Neisseriaceae	Kingella
ASV-1286	Bacteria	Firmicutes	Bacilli	Bacillales	Bacillaceae	Bacillus
ASV-1287	Bacteria	Proteobacteria	Gammaproteobacteria	Pseudomodales	Moraxellaceae	Acinetobacter
ASV-1288	Bacteria	Proteobacteria	Alphaproteobacteria	Acetobacterales	Acetobacteraceae	Acidocella
ASV-1289	Bacteria	Proteobacteria	Alphaproteobacteria	Rickettsiales	Rickettsiaceae	Rickettsia
ASV-1290	Bacteria	Cyanobacteria	Oxyphotobacteria	Chloroplast
ASV-1291	Bacteria	Fusobacteria	Fusobacteriia	Fusobacteriales	Leptotrichiaceae	Hypnocyclicus
ASV-1292	Bacteria	Proteobacteria	Gammaproteobacteria	Pseudomodales	Moraxellaceae	Acinetobacter
ASV-1293	Bacteria	Proteobacteria	Alphaproteobacteria	Sphingomodales	Sphingomodaceae	Porphyrobacter
ASV-1294	Bacteria	Proteobacteria	Gammaproteobacteria	Pseudomodales	Moraxellaceae	Acinetobacter
ASV-1295	Bacteria	Proteobacteria	Alphaproteobacteria	Rickettsiales	Aplasmataceae	Wolbachia
ASV-1296	Bacteria	Proteobacteria	Gammaproteobacteria	Pseudomodales	Moraxellaceae	Acinetobacter
ASV-1297	Bacteria	Proteobacteria	Gammaproteobacteria	Oceanospirillales	Saccharospirillaceae	Oleibacter
ASV-1298	Bacteria	Actinobacteria	Actinobacteria	Micrococcales	Micrococcaceae	Micrococcus
ASV-1299	Bacteria	Actinobacteria	Actinobacteria	Corynebacteriales	Corynebacteriaceae	Corynebacterium_1
ASV-1300	Bacteria	Actinobacteria	Actinobacteria	Corynebacteriales	Corynebacteriaceae	Corynebacterium
ASV-1301	Bacteria	Bacteroidetes	Bacteroidia	Flavobacteriales	Flavobacteriaceae	Capnocytophaga	ochracea
ASV-1302	Bacteria	Proteobacteria	Alphaproteobacteria	Tistrellales	Geminicoccaceae	Candidatus_Alysiosphaera
ASV-1303	Bacteria	Proteobacteria	Alphaproteobacteria	Rickettsiales	Aplasmataceae	Wolbachia
ASV-1304	Bacteria	Proteobacteria	Alphaproteobacteria	Sphingomodales	Sphingomodaceae	Sphingomos
ASV-1305	Bacteria	Firmicutes	Clostridia	Clostridiales	Lachnospiraceae	Oribacterium	sinus
ASV-1306	Bacteria	Cyanobacteria	Oxyphotobacteria	Chloroplast
ASV-1307	Bacteria	Firmicutes	Clostridia	Clostridiales	Peptostreptococcaceae	Terrisporobacter
ASV-1308	Bacteria	Firmicutes	Bacilli	Bacillales	Thermoactinomycetaceae	Planifilum
ASV-1309	Bacteria	Firmicutes	Bacilli	Bacillales	Staphylococcaceae	Staphylococcus
ASV-1310	Bacteria	Proteobacteria	Alphaproteobacteria	Rickettsiales	Rickettsiaceae	Rickettsia
ASV-1311	Bacteria	Bacteroidetes	Bacteroidia	Bacteroidales	Prevotellaceae	Prevotella_7
ASV-1312	Bacteria	Proteobacteria	Gammaproteobacteria	Betaproteobacteriales	Rhodocyclaceae	Dechlorosoma
ASV-1313	Bacteria	Proteobacteria	Alphaproteobacteria	Rickettsiales	Aplasmataceae	Wolbachia
ASV-1314	Bacteria	Firmicutes	Bacilli	Bacillales	Planococcaceae	Psychrobacillus
ASV-1315	Bacteria	Proteobacteria	Alphaproteobacteria	Rickettsiales
ASV-1316	Bacteria	Proteobacteria	Gammaproteobacteria	Pseudomodales	Moraxellaceae	Acinetobacter
ASV-1317	Bacteria	Firmicutes	Clostridia	Clostridiales	Peptostreptococcaceae	Terrisporobacter
ASV-1318	Bacteria	Actinobacteria	Actinobacteria	Micrococcales	Micrococcaceae	Kocuria
ASV-1319	Eukaryota
ASV-1320	Bacteria	Actinobacteria	Actinobacteria	Corynebacteriales	Corynebacteriaceae	Corynebacterium_1
ASV-1321	Bacteria	Actinobacteria	Actinobacteria	Frankiales	Geodermatophilaceae	Blastococcus
ASV-1322	Bacteria	Proteobacteria	Alphaproteobacteria	Rickettsiales	Aplasmataceae	Wolbachia
ASV-1323	Bacteria	Spirochaetes	Spirochaetia	Spirochaetales	Spirochaetaceae	Treponema_2
ASV-1324	Bacteria	Proteobacteria	Alphaproteobacteria	Rickettsiales	Rickettsiaceae	Rickettsia
ASV-1325	Bacteria	Firmicutes	Clostridia	Clostridiales	Lachnospiraceae
ASV-1326	Bacteria	Bacteroidetes	Bacteroidia	Flavobacteriales	Weeksellaceae	Cloacibacterium
ASV-1327	Bacteria	Proteobacteria	Gammaproteobacteria	Aeromodales	Aeromodaceae	Aeromos
ASV-1328	Bacteria	Proteobacteria	Gammaproteobacteria	Pseudomodales	Moraxellaceae	Acinetobacter
ASV-1329	Bacteria	Proteobacteria	Alphaproteobacteria	Rickettsiales	Aplasmataceae	Wolbachia
ASV-1330	Bacteria	Proteobacteria	Gammaproteobacteria	Oceanospirillales	Halomodaceae	Halomos
ASV-1331	Bacteria	Proteobacteria	Gammaproteobacteria	Pseudomodales	Moraxellaceae	Acinetobacter
ASV-1332	Bacteria	Proteobacteria	Alphaproteobacteria	Rickettsiales	Aplasmataceae	Wolbachia
ASV-1333	Bacteria	Actinobacteria	Actinobacteria	Corynebacteriales	Corynebacteriaceae	Corynebacterium
ASV-1334	Bacteria	Proteobacteria	Alphaproteobacteria	Rickettsiales	Aplasmataceae	Wolbachia
ASV-1335	Bacteria	Firmicutes	Bacilli	Lactobacillales	Leuconostocaceae	Weissella
ASV-1336	Bacteria	Proteobacteria	Alphaproteobacteria	Rhizobiales	Rhizobiaceae	Paramesorhizobium
ASV-1337	Bacteria	Actinobacteria	Actinobacteria	Propionibacteriales	Nocardioidaceae	Nocardioides
ASV-1338	Bacteria	Proteobacteria	Gammaproteobacteria	Enterobacteriales	Enterobacteriaceae	Citrobacter
ASV-1339	Bacteria	Firmicutes	Clostridia	Clostridiales	Family_XI	Aerococcus
ASV-1340	Bacteria	Proteobacteria	Gammaproteobacteria	Pseudomodales	Moraxellaceae	Acinetobacter
ASV-1341	Bacteria	Proteobacteria	Alphaproteobacteria	Sphingomodales	Sphingomodaceae	Sphingomos	kaistensis
ASV-1342	Eukaryota
ASV-1343	Bacteria	Firmicutes	Bacilli	Lactobacillales	Streptococcaceae	Lactococcus
ASV-1344	Bacteria	Actinobacteria	Actinobacteria	Corynebacteriales	Corynebacteriaceae	Corynebacterium_1
ASV-1345	Bacteria	Proteobacteria	Gammaproteobacteria	Pseudomodales	Moraxellaceae	Acinetobacter
ASV-1346	Bacteria	Bacteroidetes	Bacteroidia	Chitinophagales	Chitinophagaceae	Terrimos
ASV-1347	Bacteria	Proteobacteria	Gammaproteobacteria	Betaproteobacteriales	Burkholderiaceae	Schlegelella
ASV-1348	Bacteria	Acidobacteria	ODP1230B23.02
ASV-1349	Bacteria	Actinobacteria	Actinobacteria	Micrococcales	Micrococcaceae	Micrococcus
ASV-1350	Bacteria	Proteobacteria	Gammaproteobacteria	Betaproteobacteriales	Burkholderiaceae	Lautropia
ASV-1351	Bacteria	Actinobacteria	Actinobacteria	Micrococcales	Micrococcaceae	Kocuria
ASV-1352	Bacteria	Bacteroidetes	Bacteroidia	Flavobacteriales	Weeksellaceae	Empedobacter
ASV-1353	Bacteria	Firmicutes	Clostridia	Clostridiales	Lachnospiraceae	Catonella	morbi
ASV-1354	Bacteria	Proteobacteria	Gammaproteobacteria	Aeromodales	Aeromodaceae	Aeromos
ASV-1355	Bacteria	Proteobacteria	Gammaproteobacteria	Pseudomodales	Moraxellaceae	Acinetobacter
ASV-1356	Bacteria	Proteobacteria	Alphaproteobacteria	Rickettsiales	Aplasmataceae	Wolbachia
ASV-1357	Bacteria	Proteobacteria	Alphaproteobacteria	Rickettsiales	Aplasmataceae	Wolbachia
ASV-1358	Bacteria	Proteobacteria	Alphaproteobacteria	Rickettsiales	Aplasmataceae	Wolbachia
ASV-1359	Bacteria	Proteobacteria	Alphaproteobacteria	Rickettsiales	Rickettsiaceae	Rickettsia
ASV-1360	Bacteria	Firmicutes	Clostridia	Clostridiales	Lachnospiraceae
ASV-1361	Bacteria	Acidobacteria	ODP1230B23.02
ASV-1362	Bacteria	Proteobacteria	Gammaproteobacteria	Pseudomodales	Pseudomodaceae	Pseudomos	psychrophila
ASV-1363	Bacteria	Firmicutes	Bacilli	Lactobacillales	Streptococcaceae	Lactococcus
ASV-1364	Bacteria	Bacteroidetes	Bacteroidia	Flavobacteriales	Weeksellaceae	Chryseobacterium	ginsengiterrae
ASV-1365	Bacteria	Proteobacteria	Gammaproteobacteria	Betaproteobacteriales	Burkholderiaceae	Burkholderia-Caballeronia-Paraburkholderia
ASV-1366	Bacteria	Proteobacteria	Gammaproteobacteria	Betaproteobacteriales	Burkholderiaceae	Aquabacterium
ASV-1367	Bacteria	Proteobacteria	Alphaproteobacteria	Rickettsiales	Aplasmataceae	Wolbachia
ASV-1368	Bacteria	Proteobacteria	Alphaproteobacteria	Rickettsiales	Aplasmataceae	Wolbachia
ASV-1369	Bacteria	Firmicutes	Bacilli	Bacillales	Staphylococcaceae	Staphylococcus
ASV-1370	Bacteria	Actinobacteria	Actinobacteria	Corynebacteriales	Nocardiaceae	Rhodococcus
ASV-1371	Bacteria	Proteobacteria	Gammaproteobacteria	Betaproteobacteriales	Burkholderiaceae	Ralstonia
ASV-1372	Bacteria	Actinobacteria	Actinobacteria	Corynebacteriales	Corynebacteriaceae	Corynebacterium_1
ASV-1373	Bacteria	Actinobacteria	Actinobacteria	Corynebacteriales	Corynebacteriaceae	Corynebacterium_1
ASV-1374	Bacteria	Proteobacteria	Alphaproteobacteria	Rickettsiales	Aplasmataceae	Wolbachia
ASV-1375	Bacteria	Proteobacteria	Alphaproteobacteria	Rickettsiales	Aplasmataceae	Wolbachia
ASV-1376	Bacteria	Proteobacteria	Alphaproteobacteria	Sphingomodales	Sphingomodaceae	Sphingomos
ASV-1377	Bacteria	Proteobacteria	Gammaproteobacteria	Betaproteobacteriales	Burkholderiaceae	Ralstonia
ASV-1378	Bacteria	Proteobacteria	Gammaproteobacteria	Pseudomodales	Pseudomodaceae	Pseudomos
ASV-1379	Bacteria	Proteobacteria	Alphaproteobacteria	Acetobacterales	Acetobacteraceae	Craurococcus
ASV-1380	Bacteria	Firmicutes	Bacilli	Bacillales	Bacillaceae	Bacillus
ASV-1381	Bacteria	Proteobacteria	Gammaproteobacteria	Pseudomodales	Moraxellaceae	Acinetobacter
ASV-1382	Bacteria	Firmicutes	Bacilli	Bacillales	Staphylococcaceae	Staphylococcus	aureus
ASV-1383	Bacteria	Proteobacteria	Gammaproteobacteria	Betaproteobacteriales	Burkholderiaceae	Ralstonia
ASV-1384	Bacteria	Proteobacteria	Gammaproteobacteria	Pseudomodales	Pseudomodaceae	Pseudomos
ASV-1385	Bacteria	Verrucomicrobia	Verrucomicrobiae	LD1-PB3
ASV-1386	Bacteria	Proteobacteria	Alphaproteobacteria	Rickettsiales
ASV-1387	Bacteria	Proteobacteria	Alphaproteobacteria	Rickettsiales
ASV-1388	Bacteria	Planctomycetes	Phycisphaerae	Tepidisphaerales	CPla-3_termite_group
ASV-1389	Bacteria	Firmicutes	Bacilli	Lactobacillales	Streptococcaceae	Lactococcus	lactis
ASV-1390	Bacteria	Proteobacteria	Alphaproteobacteria	Rickettsiales	Aplasmataceae	Wolbachia
ASV-1391	Bacteria	Proteobacteria	Alphaproteobacteria	Rickettsiales	Aplasmataceae	Wolbachia
ASV-1392	Bacteria	Proteobacteria	Alphaproteobacteria	Rickettsiales	Aplasmataceae	Wolbachia
ASV-1393	Bacteria	Bacteroidetes	Bacteroidia	Bacteroidales	Prevotellaceae	Prevotella	intermedia
ASV-1394	Bacteria	Proteobacteria	Alphaproteobacteria	Rickettsiales	Aplasmataceae	Wolbachia
ASV-1395	Bacteria	Proteobacteria	Alphaproteobacteria	Rickettsiales	Aplasmataceae	Wolbachia
ASV-1396	Bacteria	Proteobacteria	Alphaproteobacteria	Sphingomodales	Sphingomodaceae	Sphingopyxis
ASV-1397	Bacteria	Proteobacteria	Alphaproteobacteria	Rickettsiales	Rickettsiaceae	Rickettsia
ASV-1398	Bacteria	Actinobacteria	Actinobacteria	Corynebacteriales	Corynebacteriaceae	Corynebacterium
ASV-1399	Bacteria	Proteobacteria	Alphaproteobacteria	Rickettsiales	Aplasmataceae	Wolbachia
ASV-1400	Bacteria	Proteobacteria	Alphaproteobacteria	Rickettsiales	Aplasmataceae	Wolbachia
ASV-1401	Bacteria	Firmicutes	Bacilli	Lactobacillales	Leuconostocaceae	Weissella
ASV-1402	Bacteria	WPS-2
ASV-1403	Bacteria	Actinobacteria	Actinobacteria	Corynebacteriales	Corynebacteriaceae	Corynebacterium_1	jeikeium
ASV-1404	Bacteria	Proteobacteria	Gammaproteobacteria	Cellvibrioles	Spongiibacteraceae	BD1-7_clade
ASV-1405	Bacteria	Proteobacteria	Gammaproteobacteria	Aeromodales	Aeromodaceae	Aeromos
ASV-1406	Bacteria	Proteobacteria	Gammaproteobacteria	Pseudomodales	Moraxellaceae	Acinetobacter
ASV-1407	Bacteria	Proteobacteria	Gammaproteobacteria	Pseudomodales	Moraxellaceae	Acinetobacter
ASV-1408	Bacteria	Firmicutes	Clostridia	Clostridiales	Peptostreptococcaceae	Terrisporobacter
ASV-1409	Bacteria	Proteobacteria	Gammaproteobacteria	Betaproteobacteriales	Burkholderiaceae	Ralstonia
ASV-1410	Bacteria	Cyanobacteria	Oxyphotobacteria	Chloroplast
ASV-1411	Bacteria	Proteobacteria	Gammaproteobacteria	Betaproteobacteriales	Burkholderiaceae	Burkholderia-Caballeronia-Paraburkholderia
ASV-1412	Bacteria	Proteobacteria	Gammaproteobacteria	Aeromodales	Aeromodaceae	Aeromos
ASV-1413	Bacteria	Proteobacteria	Gammaproteobacteria	Enterobacteriales	Enterobacteriaceae	Rahnella
ASV-1414	Bacteria	Proteobacteria	Alphaproteobacteria	Caulobacterales	Caulobacteraceae	Brevundimos
ASV-1415	Bacteria	Proteobacteria	Alphaproteobacteria	Rickettsiales	Aplasmataceae	Wolbachia
ASV-1416	Bacteria	Proteobacteria	Gammaproteobacteria	Enterobacteriales	Enterobacteriaceae	Lelliottia
ASV-1417	Bacteria	Proteobacteria	Gammaproteobacteria	Oceanospirillales	Halomodaceae	Halomos
ASV-1418	Bacteria	Firmicutes	Bacilli	Lactobacillales	Carnobacteriaceae	Dolosigranulum
ASV-1419	Bacteria	Firmicutes	Bacilli	Bacillales	Bacillaceae	Bacillus
ASV-1420	Bacteria	Proteobacteria	Gammaproteobacteria	Pasteurellales	Pasteurellaceae	Actinobacillus
ASV-1421	Bacteria	Proteobacteria	Alphaproteobacteria	Rickettsiales	Aplasmataceae	Wolbachia
ASV-1422	Bacteria	Proteobacteria	Gammaproteobacteria	Pseudomodales	Moraxellaceae	Acinetobacter
ASV-1423	Bacteria	Proteobacteria	Gammaproteobacteria	Pseudomodales	Moraxellaceae	Acinetobacter
ASV-1424	Bacteria	Proteobacteria	Gammaproteobacteria	Pseudomodales	Moraxellaceae	Acinetobacter
ASV-1425	Bacteria	Proteobacteria	Alphaproteobacteria	Rickettsiales	Aplasmataceae	Wolbachia
ASV-1426	Bacteria	Actinobacteria	Actinobacteria	Propionibacteriales	Nocardioidaceae	Nocardioides
ASV-1427	Bacteria	Firmicutes	Bacilli	Bacillales	Staphylococcaceae	Staphylococcus
ASV-1428	Bacteria	Proteobacteria	Gammaproteobacteria	Betaproteobacteriales	Burkholderiaceae	Ralstonia
ASV-1429	Bacteria	Proteobacteria	Gammaproteobacteria	Betaproteobacteriales	Burkholderiaceae	Ralstonia
ASV-1430	Bacteria	Proteobacteria	Gammaproteobacteria	Alteromodales	Psychromodaceae	Psychromos
ASV-1431	Bacteria	Bacteroidetes	Bacteroidia	Bacteroidales	Porphyromodaceae	Porphyromos
ASV-1432	Bacteria	Gemmatimodetes	Longimicrobia	Longimicrobiales	Longimicrobiaceae
ASV-1433	Bacteria	Proteobacteria	Alphaproteobacteria	Rickettsiales	Aplasmataceae	Wolbachia
ASV-1434	Bacteria	Proteobacteria	Gammaproteobacteria	Xanthomodales	Xanthomodaceae	Stenotrophomos
ASV-1435	Bacteria	Proteobacteria	Alphaproteobacteria	Rhodobacterales	Rhodobacteraceae	Paracoccus
ASV-1436	Bacteria	Firmicutes	Bacilli	Bacillales	Paenibacillaceae	Paenibacillus
ASV-1437	Bacteria	Bacteroidetes	Bacteroidia
ASV-1438	Bacteria	Firmicutes	Bacilli	Lactobacillales	Streptococcaceae	Lactococcus
ASV-1439	Bacteria	Proteobacteria	Alphaproteobacteria	Rickettsiales	Aplasmataceae	Wolbachia
ASV-1440	Bacteria	Proteobacteria	Gammaproteobacteria	Pseudomodales	Pseudomodaceae	Pseudomos
ASV-1441	Bacteria	Proteobacteria	Alphaproteobacteria	Rickettsiales
ASV-1442	Bacteria	Firmicutes	Bacilli	Bacillales	Bacillaceae	Bacillus
ASV-1443	Bacteria	Proteobacteria	Gammaproteobacteria	Pasteurellales	Pasteurellaceae	Actinobacillus
ASV-1444	Bacteria	Proteobacteria	Gammaproteobacteria	Pseudomodales	Moraxellaceae	Acinetobacter
ASV-1445	Bacteria	Firmicutes	Bacilli	Lactobacillales	Streptococcaceae	Streptococcus
ASV-1446	Bacteria	Proteobacteria	Alphaproteobacteria	Rickettsiales	Rickettsiaceae	Rickettsia
ASV-1447	Bacteria	Proteobacteria	Deltaproteobacteria	Bdellovibrioles	Bacteriovoracaceae	Peredibacter
ASV-1448	Bacteria	Proteobacteria	Alphaproteobacteria	Rickettsiales
ASV-1449	Bacteria	Cyanobacteria	Oxyphotobacteria	Oxyphotobacteria_Incertae_Sedis	Unknown_Family	Leptolyngbya_ANT.L52.2
ASV-1450	Bacteria	Firmicutes	Bacilli	Lactobacillales	Streptococcaceae	Lactococcus
ASV-1451	Bacteria	Actinobacteria	Actinobacteria	Micromonosporales	Micromonosporaceae	Hamadaea
ASV-1452	Bacteria	Actinobacteria	Actinobacteria	Corynebacteriales	Nocardiaceae	Gordonia
ASV-1453	Bacteria	Actinobacteria	Actinobacteria	Corynebacteriales	Corynebacteriaceae	Corynebacterium_1
ASV-1454	Bacteria	Firmicutes	Bacilli	Bacillales	Bacillaceae	Anoxybacillus
ASV-1455	Bacteria	Actinobacteria	Actinobacteria	Propionibacteriales	Nocardioidaceae	Nocardioides	solisilvae
ASV-1456	Bacteria	Actinobacteria	Actinobacteria	Micrococcales	Microbacteriaceae	Leucobacter
ASV-1457	Bacteria	Proteobacteria	Deltaproteobacteria	Myxococcales	Haliangiaceae	Haliangium
ASV-1458	Bacteria	Bacteroidetes	Bacteroidia	Flavobacteriales	Weeksellaceae	Empedobacter
ASV-1459	Bacteria	Proteobacteria	Alphaproteobacteria	Rhodobacterales	Rhodobacteraceae	Amaricoccus	kaplicensis
ASV-1460	Bacteria	Proteobacteria	Alphaproteobacteria	Rickettsiales	Aplasmataceae	Wolbachia
ASV-1461	Bacteria	Firmicutes	Negativicutes	Selenomodales	Veillonellaceae	Veillonella
ASV-1462	Bacteria	Proteobacteria	Gammaproteobacteria	Betaproteobacteriales	Burkholderiaceae	Ralstonia
ASV-1463	Bacteria	Firmicutes	Clostridia	Clostridiales	Family_XI	Aerococcus
ASV-1464	Bacteria	Proteobacteria	Alphaproteobacteria	Rhizobiales	Rhizobiaceae	Allorhizobium-Neorhizobium-Pararhizobium-Rhizobium
ASV-1465	Bacteria	Proteobacteria	Alphaproteobacteria	Rickettsiales	Rickettsiaceae	Rickettsia
ASV-1466	Bacteria	Actinobacteria	Actinobacteria	Pseudonocardiales	Pseudonocardiaceae	Pseudonocardia
ASV-1467	Bacteria	Bacteroidetes	Bacteroidia	Bacteroidales	Porphyromodaceae	Porphyromos
ASV-1468	Bacteria	Proteobacteria	Alphaproteobacteria	Rhodobacterales	Rhodobacteraceae	Paracoccus
ASV-1469	Bacteria	Proteobacteria	Alphaproteobacteria	Rickettsiales
ASV-1470	Bacteria	Proteobacteria	Gammaproteobacteria	Enterobacteriales	Enterobacteriaceae	Izhakiella
ASV-1471	Bacteria	Proteobacteria	Gammaproteobacteria	Pseudomodales	Moraxellaceae	Enhydrobacter
ASV-1472	Bacteria	Bacteroidetes	Bacteroidia	Bacteroidales	Prevotellaceae	Alloprevotella
ASV-1473	Bacteria	Proteobacteria	Gammaproteobacteria	Pseudomodales	Moraxellaceae	Acinetobacter
ASV-1474	Bacteria	Proteobacteria	Alphaproteobacteria	Rickettsiales	Aplasmataceae	Wolbachia
ASV-1475	Bacteria	Firmicutes	Bacilli	Lactobacillales		Isobaculum
ASV-1476	Bacteria	Bacteroidetes	Bacteroidia	Flavobacteriales	Weeksellaceae	Empedobacter
ASV-1477	Bacteria	Firmicutes	Clostridia	Clostridiales	Lachnospiraceae	Blautia
ASV-1478	Bacteria	Proteobacteria	Alphaproteobacteria	Rickettsiales	Aplasmataceae	Wolbachia
ASV-1479	Bacteria	Firmicutes	Bacilli	Lactobacillales	Enterococcaceae	Enterococcus
ASV-1480	Bacteria	Proteobacteria	Gammaproteobacteria	Betaproteobacteriales	Burkholderiaceae	Curvibacter
ASV-1481	Bacteria	Actinobacteria	Actinobacteria	Frankiales	Geodermatophilaceae	Blastococcus
ASV-1482	Bacteria	Firmicutes	Clostridia	Clostridiales	Family_XI	Aerococcus	gyae
ASV-1483	Bacteria	Proteobacteria	Gammaproteobacteria	Xanthomodales	Xanthomodaceae	Stenotrophomos
ASV-1484	Bacteria	Proteobacteria	Gammaproteobacteria	Enterobacteriales	Enterobacteriaceae	Kosakonia
ASV-1485	Bacteria	Firmicutes	Bacilli	Lactobacillales		Isobaculum
ASV-1486	Bacteria	Proteobacteria	Gammaproteobacteria	Betaproteobacteriales	Burkholderiaceae	Herbaspirillum
ASV-1487	Bacteria	Proteobacteria	Gammaproteobacteria	Pseudomodales	Moraxellaceae	Enhydrobacter
ASV-1488	Bacteria	Proteobacteria	Alphaproteobacteria	Acetobacterales	Acetobacteraceae	Belpia	soli
ASV-1489	Bacteria	Proteobacteria	Alphaproteobacteria	Rickettsiales	Aplasmataceae	Wolbachia
ASV-1490	Bacteria	Bacteroidetes	Bacteroidia	Flavobacteriales	Weeksellaceae	Empedobacter
ASV-1491	Bacteria	Bacteroidetes	Bacteroidia	Flavobacteriales	Weeksellaceae	Empedobacter
ASV-1492	Bacteria	Proteobacteria	Gammaproteobacteria	Betaproteobacteriales	Burkholderiaceae	Xylophilus
ASV-1493	Bacteria	Firmicutes	Bacilli	Bacillales	Staphylococcaceae	Staphylococcus
ASV-1494	Bacteria	Firmicutes	Erysipelotrichia	Erysipelotrichales	Erysipelotrichaceae
ASV-1495	Bacteria	Proteobacteria	Gammaproteobacteria	Betaproteobacteriales	Burkholderiaceae	Burkholderia-Caballeronia-Paraburkholderia
ASV-1496	Bacteria	Proteobacteria	Alphaproteobacteria	Rhizobiales	Rhizobiaceae	Allorhizobium-Neorhizobium-Pararhizobium-Rhizobium
ASV-1497	Bacteria	Proteobacteria	Gammaproteobacteria	Pseudomodales	Pseudomodaceae	Pseudomos
ASV-1498	Bacteria	Proteobacteria	Gammaproteobacteria	Pseudomodales	Pseudomodaceae	Pseudomos
ASV-1499	Bacteria	Firmicutes	Bacilli	Lactobacillales	Streptococcaceae	Lactococcus
ASV-1500	Bacteria	Proteobacteria	Alphaproteobacteria	Rickettsiales	Aplasmataceae	Wolbachia
ASV-1501	Bacteria	Firmicutes	Bacilli	Bacillales	Staphylococcaceae	Staphylococcus
ASV-1502	Bacteria	Proteobacteria	Gammaproteobacteria	Pseudomodales	Pseudomodaceae	Pseudomos
ASV-1503	Bacteria	Proteobacteria	Gammaproteobacteria	Betaproteobacteriales	Burkholderiaceae	Lautropia
ASV-1504	Bacteria	Firmicutes	Bacilli	Lactobacillales	Streptococcaceae	Lactococcus
ASV-1505	Bacteria	Fusobacteria	Fusobacteriia	Fusobacteriales	Fusobacteriaceae	Fusobacterium	periodonticum
ASV-1506	Bacteria	Bacteroidetes	Bacteroidia	Flavobacteriales	Weeksellaceae	Empedobacter
ASV-1507	Bacteria	Proteobacteria	Gammaproteobacteria	Betaproteobacteriales	Burkholderiaceae	Burkholderia-Caballeronia-Paraburkholderia
ASV-1508	Bacteria	Firmicutes	Clostridia	Clostridiales	Family_XI	Aerococcus
ASV-1509	Bacteria	Firmicutes	Bacilli	Lactobacillales	Streptococcaceae	Streptococcus
ASV-1510	Bacteria	Actinobacteria	Actinobacteria	Micrococcales	Micrococcaceae	Rothia
ASV-1511	Bacteria	Proteobacteria	Gammaproteobacteria	Betaproteobacteriales	Burkholderiaceae	Pseudoduganella
ASV-1512	Bacteria	Actinobacteria	Actinobacteria	Micrococcales	Intrasporangiaceae	Janibacter
ASV-1513	Bacteria	Proteobacteria	Gammaproteobacteria	Pseudomodales	Moraxellaceae	Acinetobacter
ASV-1514	Bacteria	Proteobacteria	Gammaproteobacteria	Pseudomodales	Moraxellaceae	Acinetobacter
ASV-1515	Bacteria	Proteobacteria	Alphaproteobacteria	Rickettsiales	Rickettsiaceae	Rickettsia
ASV-1516	Bacteria	Acidobacteria	ODP1230B23.02
ASV-1517	Bacteria	Acidobacteria	ODP1230B23.02
ASV-1518	Bacteria	Proteobacteria	Alphaproteobacteria	Rhizobiales	Stappiaceae	Labrenzia
ASV-1519	Bacteria	Proteobacteria	Gammaproteobacteria			C1-B045
ASV-1520	Bacteria	Proteobacteria	Gammaproteobacteria	Pseudomodales	Moraxellaceae	Acinetobacter
ASV-1521	Bacteria	Proteobacteria	Alphaproteobacteria	Rickettsiales	Rickettsiaceae	Rickettsia
ASV-1522	Bacteria	Proteobacteria	Gammaproteobacteria	Betaproteobacteriales	Burkholderiaceae	Ralstonia
ASV-1523	Bacteria	Proteobacteria	Gammaproteobacteria	Pseudomodales	Moraxellaceae	Acinetobacter
ASV-1524	Bacteria	Proteobacteria	Gammaproteobacteria	Betaproteobacteriales	Burkholderiaceae	Achromobacter
ASV-1525	Bacteria	Proteobacteria	Alphaproteobacteria	Sphingomodales	Sphingomodaceae	Sphingomos
ASV-1526	Bacteria	Proteobacteria	Alphaproteobacteria	Rhizobiales	Beijerinckiaceae	Methylobacterium
ASV-1527	Bacteria	Actinobacteria	Actinobacteria	Corynebacteriales	Corynebacteriaceae	Corynebacterium_1
ASV-1528	Bacteria	Firmicutes	Bacilli	Bacillales	Bacillaceae	Bacillus
ASV-1529	Bacteria	Proteobacteria	Gammaproteobacteria	Pseudomodales	Moraxellaceae	Acinetobacter
ASV-1530	Bacteria	Bacteroidetes	Bacteroidia	Bacteroidales	Prevotellaceae	Prevotella
ASV-1531	Bacteria	Actinobacteria	Acidimicrobiia	Microtrichales
ASV-1532	Bacteria	Firmicutes	Bacilli	Lactobacillales	Streptococcaceae	Lactococcus
ASV-1533	Eukaryota					Deltotrichonympha
ASV-1534	Bacteria	Proteobacteria	Gammaproteobacteria	Pseudomodales	Pseudomodaceae	Azomos
ASV-1535	Bacteria	Proteobacteria	Alphaproteobacteria	Rickettsiales	Aplasmataceae	Wolbachia
ASV-1536	Bacteria	Proteobacteria	Alphaproteobacteria	Rickettsiales	Aplasmataceae	Wolbachia
ASV-1537	Bacteria	Bacteroidetes	Bacteroidia	Chitinophagales	Chitinophagaceae	Vibrionimos
ASV-1538	Bacteria	Proteobacteria	Alphaproteobacteria	Rickettsiales	Rickettsiaceae	Rickettsia
ASV-1539	Bacteria	Proteobacteria	Gammaproteobacteria	Betaproteobacteriales	Burkholderiaceae	Ralstonia
ASV-1540	Bacteria	Proteobacteria	Alphaproteobacteria	Rickettsiales
ASV-1541	Bacteria	Proteobacteria	Gammaproteobacteria	Betaproteobacteriales	Burkholderiaceae	Lautropia	mirabilis
ASV-1542	Bacteria	Proteobacteria	Gammaproteobacteria	Cardiobacteriales	Cardiobacteriaceae	Cardiobacterium	valvarum
ASV-1543	Bacteria	Proteobacteria	Alphaproteobacteria	Sphingomodales	Sphingomodaceae	Sphingomos
ASV-1544	Bacteria	Proteobacteria	Gammaproteobacteria	Alteromodales	Shewanellaceae	Shewanella
ASV-1545	Bacteria	Actinobacteria	Actinobacteria	Pseudonocardiales	Pseudonocardiaceae	Pseudonocardia
ASV-1546	Bacteria	Proteobacteria	Alphaproteobacteria	Rickettsiales
ASV-1547	Bacteria	Firmicutes	Bacilli	Lactobacillales	Streptococcaceae	Lactococcus
ASV-1548	Bacteria	Proteobacteria	Gammaproteobacteria	Pasteurellales	Pasteurellaceae	Haemophilus
ASV-1549	Bacteria	Proteobacteria	Gammaproteobacteria	Betaproteobacteriales	Burkholderiaceae	Burkholderia-Caballeronia-Paraburkholderia
ASV-1550	Bacteria	Proteobacteria	Gammaproteobacteria	Aeromodales	Aeromodaceae	Aeromos
ASV-1551	Bacteria	Proteobacteria	Gammaproteobacteria	Aeromodales	Aeromodaceae	Aeromos
ASV-1552	Bacteria	Firmicutes	Bacilli	Lactobacillales	Leuconostocaceae	Weissella
ASV-1553	Bacteria	Acidobacteria	ODP1230B23.02
ASV-1554	Bacteria	Proteobacteria	Gammaproteobacteria	Pseudomodales	Moraxellaceae	Acinetobacter
ASV-1555	Bacteria	Proteobacteria	Alphaproteobacteria	Rickettsiales	Aplasmataceae	Wolbachia
ASV-1556	Bacteria	Firmicutes	Negativicutes	Selenomodales	Veillonellaceae	Veillonella
ASV-1557	Bacteria	Firmicutes	Bacilli	Lactobacillales	Streptococcaceae	Streptococcus
ASV-1558	Bacteria	Firmicutes	Bacilli	Bacillales	Staphylococcaceae	Staphylococcus
ASV-1559	Bacteria	Firmicutes	Negativicutes	Selenomodales	Veillonellaceae	Selenomos_3	infelix
ASV-1560	Bacteria	Firmicutes	Bacilli	Lactobacillales	Lactobacillaceae	Lactobacillus
ASV-1561	Bacteria	Actinobacteria	Actinobacteria	Corynebacteriales	Corynebacteriaceae	Corynebacterium
ASV-1562	Bacteria	Proteobacteria	Alphaproteobacteria	Caulobacterales	Caulobacteraceae	Brevundimos
ASV-1563	Bacteria	Firmicutes	Bacilli	Bacillales	Bacillaceae	Bacillus
ASV-1564	Bacteria	Proteobacteria	Gammaproteobacteria	Aeromodales	Aeromodaceae	Aeromos
ASV-1565	Bacteria	Proteobacteria	Gammaproteobacteria	Betaproteobacteriales	Burkholderiaceae	Achromobacter
ASV-1566	Bacteria	Proteobacteria	Alphaproteobacteria	Rickettsiales
ASV-1567	Bacteria	Proteobacteria	Alphaproteobacteria	Rickettsiales
ASV-1568	Bacteria	Firmicutes	Bacilli	Lactobacillales	Enterococcaceae	Enterococcus
ASV-1569	Bacteria	Proteobacteria	Gammaproteobacteria	Aeromodales	Aeromodaceae	Aeromos
ASV-1570	Bacteria	Firmicutes	Bacilli	Lactobacillales	Aerococcaceae	Aerococcus
ASV-1571	Bacteria	Proteobacteria	Alphaproteobacteria	Rickettsiales	Aplasmataceae	Wolbachia
ASV-1572	Bacteria	Firmicutes	Bacilli	Lactobacillales	Streptococcaceae	Streptococcus
ASV-1573	Eukaryota
ASV-1574	Bacteria	Proteobacteria	Deltaproteobacteria	Desulfobacterales	Desulfobulbaceae	Desulfocapsa
ASV-1575	Bacteria	Proteobacteria	Alphaproteobacteria	Rickettsiales	Aplasmataceae	Wolbachia
ASV-1576	Bacteria	Actinobacteria	Actinobacteria	Propionibacteriales	Nocardioidaceae	Nocardioides
ASV-1577	Bacteria	Proteobacteria	Alphaproteobacteria	Rhizobiales	Rhizobiaceae	Mesorhizobium
ASV-1578	Bacteria	Actinobacteria	Actinobacteria	Pseudonocardiales	Pseudonocardiaceae	Kibdelosporangium
ASV-1579	Bacteria	Bacteroidetes	Bacteroidia	Flavobacteriales	Weeksellaceae	Empedobacter
ASV-1580	Bacteria	Actinobacteria	Actinobacteria	Corynebacteriales	Corynebacteriaceae	Corynebacterium_1
ASV-1581	Bacteria	Actinobacteria	Actinobacteria	Streptomycetales	Streptomycetaceae	Allostreptomyces
ASV-1582	Bacteria	Proteobacteria	Gammaproteobacteria	Pseudomodales	Moraxellaceae	Acinetobacter
ASV-1583	Bacteria	Firmicutes	Bacilli	Lactobacillales	Streptococcaceae	Streptococcus
ASV-1584	Bacteria	Bacteroidetes	Bacteroidia	Sphingobacteriales	Sphingobacteriaceae	Sphingobacterium
ASV-1585	Bacteria	Actinobacteria	Thermoleophilia	Solirubrobacterales	Solirubrobacteraceae	Solirubrobacter
ASV-1586	Bacteria	Proteobacteria	Gammaproteobacteria	Betaproteobacteriales	Burkholderiaceae	Ralstonia
ASV-1587	Bacteria	Firmicutes	Clostridia	Clostridiales	Family_XI	Peptoniphilus	duerdenii
ASV-1588	Bacteria	Bacteroidetes	Bacteroidia	Flavobacteriales	Weeksellaceae	Empedobacter
ASV-1589	Bacteria	Actinobacteria	Actinobacteria	Micrococcales	Dermabacteraceae	Brachybacterium
ASV-1590	Bacteria	Proteobacteria	Alphaproteobacteria	Rhizobiales	Xanthobacteraceae	Afipia
ASV-1591	Bacteria	Proteobacteria	Gammaproteobacteria	Aeromodales	Aeromodaceae	Aeromos
ASV-1592	Bacteria	Firmicutes	Negativicutes	Selenomodales	Veillonellaceae	Veillonella
ASV-1593	Bacteria	Proteobacteria	Alphaproteobacteria	Rickettsiales	Rickettsiaceae	Rickettsia
ASV-1594	Bacteria	Proteobacteria	Gammaproteobacteria	Enterobacteriales	Enterobacteriaceae	Enterobacter
ASV-1595	Bacteria	Proteobacteria	Alphaproteobacteria	Rhizobiales	Xanthobacteraceae	Afipia
ASV-1596	Bacteria	Proteobacteria	Gammaproteobacteria	Aeromodales	Aeromodaceae	Aeromos
ASV-1597	Bacteria	Proteobacteria	Gammaproteobacteria	Pseudomodales	Moraxellaceae	Acinetobacter
ASV-1598	Bacteria	Proteobacteria	Alphaproteobacteria	Rickettsiales	Aplasmataceae	Wolbachia
ASV-1599	Bacteria	Firmicutes	Bacilli	Lactobacillales	Streptococcaceae	Streptococcus
ASV-1600	Bacteria	Proteobacteria	Alphaproteobacteria	Rickettsiales
ASV-1601	Bacteria	Proteobacteria	Alphaproteobacteria	Rickettsiales
ASV-1602	Bacteria	Actinobacteria	Actinobacteria	Corynebacteriales	Corynebacteriaceae	Corynebacterium
ASV-1603	Bacteria	Proteobacteria	Alphaproteobacteria	Rhizobiales	Rhizobiaceae	Brucella
ASV-1604	Bacteria	Proteobacteria	Alphaproteobacteria	Rickettsiales	Aplasmataceae	Wolbachia
ASV-1605	Bacteria	Proteobacteria	Alphaproteobacteria	Rickettsiales
ASV-1606	Bacteria	Proteobacteria	Gammaproteobacteria	B2M28
ASV-1607	Bacteria	Firmicutes	Bacilli	Lactobacillales	Leuconostocaceae	Leuconostoc
ASV-1608	Bacteria	Proteobacteria	Gammaproteobacteria	Oceanospirillales	Halomodaceae	Halomos
ASV-1609	Bacteria	Actinobacteria	Actinobacteria	Corynebacteriales	Corynebacteriaceae	Corynebacterium_1
ASV-1610	Bacteria	Proteobacteria	Gammaproteobacteria	Aeromodales	Aeromodaceae	Aeromos
ASV-1611	Bacteria	Actinobacteria	Actinobacteria	Streptosporangiales	Thermomonosporaceae	Actinomadura
ASV-1612	Bacteria	Proteobacteria	Alphaproteobacteria	Rickettsiales	Aplasmataceae	Wolbachia
ASV-1613	Bacteria	Actinobacteria	Rubrobacteria	Rubrobacterales	Rubrobacteriaceae	Rubrobacter
ASV-1614	Bacteria	Proteobacteria	Gammaproteobacteria	Pseudomodales	Pseudomodaceae	Pseudomos
ASV-1615	Bacteria	Firmicutes	Bacilli	Lactobacillales	Streptococcaceae	Lactococcus
ASV-1616	Bacteria	Firmicutes	Bacilli	Lactobacillales	Lactobacillaceae	Lactobacillus
ASV-1617	Bacteria	Bacteroidetes	Bacteroidia	Chitinophagales	Chitinophagaceae	Flavisolibacter
ASV-1618	Bacteria	Bacteroidetes	Bacteroidia	Bacteroidales	Rikenellaceae	Alistipes
ASV-1619	Bacteria	Actinobacteria	Actinobacteria	Actinomycetales	Actinomycetaceae	Actinomyces
ASV-1620	Bacteria	Proteobacteria	Gammaproteobacteria	Pseudomodales	Moraxellaceae	Acinetobacter	baylyi
ASV-1621	Bacteria	Proteobacteria	Gammaproteobacteria	Pseudomodales	Moraxellaceae	Acinetobacter
ASV-1622	Bacteria	Proteobacteria	Alphaproteobacteria	Sphingomodales	Sphingomodaceae	Sphingomos
ASV-1623	Bacteria	Proteobacteria	Alphaproteobacteria	Sphingomodales	Sphingomodaceae	Sphingomos
ASV-1624	Bacteria	Actinobacteria	Actinobacteria	Pseudonocardiales	Pseudonocardiaceae	Pseudonocardia
ASV-1625	Bacteria
ASV-1626	Bacteria	Cyanobacteria	Oxyphotobacteria	Chloroplast
ASV-1627	Bacteria	Bacteroidetes	Bacteroidia	Flavobacteriales	Weeksellaceae	Empedobacter
ASV-1628	Bacteria	Actinobacteria	Actinobacteria	Corynebacteriales	Corynebacteriaceae	Corynebacterium_1
ASV-1629	Bacteria	Proteobacteria	Alphaproteobacteria	Rickettsiales	Aplasmataceae	Wolbachia
ASV-1630	Bacteria	Bacteroidetes	Bacteroidia	Chitinophagales	Chitinophagaceae	Vibrionimos
ASV-1631	Bacteria	Firmicutes	Bacilli	Bacillales	Staphylococcaceae	Staphylococcus
ASV-1632	Bacteria	Firmicutes	Bacilli	Bacillales	Bacillaceae	Bacillus
ASV-1633	Bacteria	Proteobacteria	Alphaproteobacteria	Rickettsiales	Aplasmataceae	Wolbachia
ASV-1634	Bacteria	Proteobacteria	Gammaproteobacteria	Enterobacteriales	Enterobacteriaceae	Serratia
ASV-1635	Bacteria	Firmicutes	Clostridia	Clostridiales	Ruminococcaceae	Saccharofermentans
ASV-1636	Eukaryota	Microsporidia
ASV-1637	Bacteria	Acidobacteria	ODP1230B23.02
ASV-1638	Bacteria	Actinobacteria	Actinobacteria	Bifidobacteriales	Bifidobacteriaceae	Bifidobacterium
ASV-1639	Bacteria	Proteobacteria	Gammaproteobacteria	Aeromodales	Aeromodaceae	Aeromos
ASV-1640	Bacteria	Proteobacteria	Alphaproteobacteria	Rickettsiales	Aplasmataceae	Wolbachia
ASV-1641	Bacteria	Proteobacteria	Gammaproteobacteria	Pseudomodales	Moraxellaceae	Psychrobacter
ASV-1642	Bacteria	Actinobacteria	Actinobacteria	Frankiales	Geodermatophilaceae	Modestobacter
ASV-1643	Bacteria	Proteobacteria	Gammaproteobacteria	Betaproteobacteriales	Burkholderiaceae	Herbaspirillum
ASV-1644	Bacteria	Bacteroidetes	Bacteroidia	Flavobacteriales	Flavobacteriaceae	Capnocytophaga	sputige
ASV-1645	Bacteria	Proteobacteria	Alphaproteobacteria	Rickettsiales	Aplasmataceae	Wolbachia
ASV-1646	Bacteria	Proteobacteria	Alphaproteobacteria	Rickettsiales
ASV-1647	Bacteria	Proteobacteria	Alphaproteobacteria	Rickettsiales
ASV-1648	Bacteria	Proteobacteria	Gammaproteobacteria	Aeromodales	Aeromodaceae	Aeromos
ASV-1649	Bacteria	Actinobacteria	Actinobacteria	Actinomycetales	Actinomycetaceae	Actinomyces	neuii
ASV-1650	Bacteria	Bacteroidetes	Bacteroidia	Bacteroidales	Marinifilaceae	Odoribacter
ASV-1651	Bacteria	Actinobacteria	Actinobacteria	Propionibacteriales	Nocardioidaceae	Nocardioides
ASV-1652
ASV-1653	Bacteria	Firmicutes	Bacilli	Lactobacillales	Streptococcaceae	Lactococcus
ASV-1654	Bacteria	Firmicutes	Bacilli	Bacillales	Bacillaceae	Geobacillus
ASV-1655	Bacteria	Proteobacteria	Alphaproteobacteria	Sphingomodales	Sphingomodaceae	Croceicoccus
ASV-1656	Bacteria	Proteobacteria	Alphaproteobacteria	Rickettsiales	Aplasmataceae	Wolbachia
ASV-1657	Bacteria	Proteobacteria	Deltaproteobacteria	Bdellovibrioles	Bacteriovoracaceae	Peredibacter
ASV-1658	Bacteria	Proteobacteria	Alphaproteobacteria	Rickettsiales
ASV-1659	Bacteria
ASV-1660	Bacteria	Proteobacteria	Alphaproteobacteria	Rhizobiales	Beijerinckiaceae	Methylobacterium
ASV-1661	Bacteria	Actinobacteria	Actinobacteria	Frankiales	Geodermatophilaceae	Blastococcus
ASV-1662	Bacteria	Proteobacteria	Gammaproteobacteria	Pseudomodales	Moraxellaceae	Acinetobacter
ASV-1663	Bacteria	Actinobacteria	Actinobacteria	Pseudonocardiales	Pseudonocardiaceae	Saccharopolyspora
ASV-1664	Bacteria	Proteobacteria	Alphaproteobacteria	Rickettsiales
ASV-1665	Bacteria	Proteobacteria	Gammaproteobacteria	Enterobacteriales	Enterobacteriaceae	Mangrovibacter
ASV-1666	Bacteria	Proteobacteria	Gammaproteobacteria	Betaproteobacteriales	Burkholderiaceae	Herbaspirillum
ASV-1667	Bacteria	Firmicutes	Bacilli	Lactobacillales	Leuconostocaceae	Weissella
ASV-1668	Bacteria	Actinobacteria	Actinobacteria	Corynebacteriales	Corynebacteriaceae	Turicella
ASV-1669	Bacteria	Firmicutes	Bacilli	Lactobacillales	Streptococcaceae	Streptococcus
ASV-1670	Bacteria	Firmicutes	Bacilli	Lactobacillales	Streptococcaceae	Streptococcus
ASV-1671	Bacteria	Proteobacteria	Alphaproteobacteria	Rickettsiales	Aplasmataceae	Wolbachia
ASV-1672	Bacteria	Proteobacteria	Gammaproteobacteria	Xanthomodales	Xanthomodaceae	Stenotrophomos
ASV-1673	Bacteria	Proteobacteria	Gammaproteobacteria	Xanthomodales	Xanthomodaceae	Stenotrophomos
ASV-1674
ASV-1675	Bacteria	Proteobacteria	Gammaproteobacteria	Aeromodales	Aeromodaceae	Aeromos
ASV-1676	Bacteria	Proteobacteria	Gammaproteobacteria	Pseudomodales	Moraxellaceae	Acinetobacter
ASV-1677	Bacteria	Proteobacteria	Gammaproteobacteria	Betaproteobacteriales	Burkholderiaceae	Ralstonia
ASV-1678	Bacteria	Cyanobacteria	Oxyphotobacteria	Chloroplast
ASV-1679	Bacteria	Acidobacteria	ODP1230B23.02
ASV-1680	Bacteria	Actinobacteria	Actinobacteria			Georgenia
ASV-1681	Bacteria	Proteobacteria	Gammaproteobacteria	Aeromodales	Aeromodaceae	Aeromos
ASV-1682	Bacteria	Proteobacteria	Gammaproteobacteria	Betaproteobacteriales	Burkholderiaceae	Tepidimos
ASV-1683	Bacteria	Actinobacteria	Actinobacteria	Micrococcales	Micrococcaceae	Micrococcus
ASV-1684	Bacteria	Proteobacteria	Gammaproteobacteria	Aeromodales	Aeromodaceae	Aeromos
ASV-1685	Bacteria	Proteobacteria	Gammaproteobacteria	Enterobacteriales	Enterobacteriaceae	Shimwellia
ASV-1686	Bacteria	Proteobacteria	Alphaproteobacteria	Rhizobiales	Beijerinckiaceae	Methylocystis
ASV-1687	Bacteria	Firmicutes	Bacilli	Lactobacillales	Streptococcaceae	Lactococcus
ASV-1688	Bacteria	Proteobacteria	Alphaproteobacteria	Rickettsiales	Aplasmataceae	Wolbachia
ASV-1689	Bacteria	Proteobacteria	Alphaproteobacteria	Rickettsiales
ASV-1690	Bacteria	Bacteroidetes	Bacteroidia	Sphingobacteriales	Sphingobacteriaceae	Mucilaginibacter	frigoritolerans
ASV-1691	Eukaryota
ASV-1692	Bacteria	Proteobacteria	Gammaproteobacteria	Betaproteobacteriales	Burkholderiaceae	Herbaspirillum
ASV-1693	Bacteria	Actinobacteria	Actinobacteria	Corynebacteriales	Corynebacteriaceae	Corynebacterium
ASV-1694	Bacteria	Proteobacteria	Gammaproteobacteria	Pseudomodales	Moraxellaceae	Acinetobacter
ASV-1695	Bacteria	Proteobacteria	Alphaproteobacteria	Rickettsiales	Aplasmataceae	Wolbachia
ASV-1696	Bacteria	Proteobacteria	Gammaproteobacteria	Xanthomodales	Xanthomodaceae	Stenotrophomos
ASV-1697	Bacteria	Proteobacteria	Alphaproteobacteria	Sphingomodales	Sphingomodaceae	Sphingomos
ASV-1698	Bacteria	Firmicutes	Clostridia	Clostridiales	Ruminococcaceae	Saccharofermentans
ASV-1699	Bacteria	Bacteroidetes	Bacteroidia	Sphingobacteriales	env.OPS_17
ASV-1700	Bacteria	Bacteroidetes	Bacteroidia	Bacteroidales	Muribaculaceae
ASV-1701	Bacteria	Proteobacteria	Gammaproteobacteria	Pseudomodales	Moraxellaceae	Acinetobacter
ASV-1702	Bacteria	Proteobacteria	Gammaproteobacteria	Pseudomodales	Moraxellaceae	Acinetobacter
ASV-1703	Bacteria	Proteobacteria	Alphaproteobacteria	Rickettsiales	Aplasmataceae	Wolbachia
ASV-1704	Bacteria	Cyanobacteria	Oxyphotobacteria	Chloroplast
ASV-1705	Bacteria	Actinobacteria	Actinobacteria	Micrococcales	Intrasporangiaceae	Janibacter
ASV-1706	Bacteria	Proteobacteria	Alphaproteobacteria	Rickettsiales	Aplasmataceae	Wolbachia
ASV-1707	Bacteria	Firmicutes	Bacilli	Lactobacillales	Leuconostocaceae	Weissella
ASV-1708	Bacteria	Proteobacteria	Gammaproteobacteria	Betaproteobacteriales	Burkholderiaceae	Ralstonia
ASV-1709	Bacteria	Proteobacteria	Gammaproteobacteria	Enterobacteriales	Enterobacteriaceae	Rahnella
ASV-1710	Bacteria	Bacteroidetes	Bacteroidia	Bacteroidales	Dysgonomodaceae	Proteiniphilum
ASV-1711
ASV-1712	Bacteria	Proteobacteria	Alphaproteobacteria	Rickettsiales
ASV-1713	Bacteria	Firmicutes	Bacilli	Lactobacillales	Enterococcaceae	Enterococcus
ASV-1714	Bacteria	Proteobacteria	Gammaproteobacteria	Betaproteobacteriales	Burkholderiaceae	Collimos
ASV-1715	Bacteria	Firmicutes	Clostridia	Clostridiales	Clostridiaceae_1	Clostridium_sensu_stricto_1
ASV-1716	Bacteria	Cyanobacteria	Oxyphotobacteria	Nostocales	Chroococcidiopsaceae	Chroococcidiopsis_PCC_7203
ASV-1717	Bacteria	Actinobacteria	Actinobacteria			Actinomyces
ASV-1718	Bacteria	Proteobacteria	Alphaproteobacteria	Rickettsiales	Aplasmataceae	Wolbachia
ASV-1719	Bacteria	Actinobacteria	Actinobacteria	Propionibacteriales	Nocardioidaceae
ASV-1720	Bacteria	Verrucomicrobia	Verrucomicrobiae	LD1-PB3
ASV-1721	Bacteria	Proteobacteria	Alphaproteobacteria	Rickettsiales
ASV-1722	Bacteria	Firmicutes	Bacilli	Lactobacillales	Streptococcaceae	Lactococcus
ASV-1723	Bacteria	Firmicutes	Bacilli	Lactobacillales	Enterococcaceae	Enterococcus
ASV-1724	Bacteria	Proteobacteria	Gammaproteobacteria	Enterobacteriales	Enterobacteriaceae	Enterobacter
ASV-1725	Bacteria	Proteobacteria	Alphaproteobacteria	Rickettsiales	Aplasmataceae	Wolbachia
ASV-1726	Bacteria	Proteobacteria	Gammaproteobacteria	Betaproteobacteriales	Burkholderiaceae	Ralstonia
ASV-1727	Bacteria	Actinobacteria	Actinobacteria	Frankiales	kamurellaceae	kamurella	multipartita
ASV-1728	Bacteria	Bacteroidetes	Bacteroidia	Flavobacteriales	NS9_marine_group
ASV-1729	Bacteria	Proteobacteria	Alphaproteobacteria	Rickettsiales
ASV-1730	Bacteria	Actinobacteria	Actinobacteria	Pseudonocardiales	Pseudonocardiaceae	Goodfellowiella
ASV-1731	Bacteria	Firmicutes	Bacilli	Lactobacillales	Enterococcaceae	Enterococcus
ASV-1732	Bacteria	Proteobacteria	Gammaproteobacteria	Gammaproteobacteria_Incertae_Sedis	Unknown_Family	Endothiovibrio
ASV-1733	Bacteria	Proteobacteria	Gammaproteobacteria	Betaproteobacteriales	Burkholderiaceae	Burkholderia-Caballeronia-Paraburkholderia
ASV-1734	Bacteria	Proteobacteria	Gammaproteobacteria	Aeromodales	Aeromodaceae	Aeromos
ASV-1735	Bacteria	Proteobacteria	Gammaproteobacteria	Pseudomodales	Moraxellaceae	Acinetobacter
ASV-1736	Bacteria	Proteobacteria	Alphaproteobacteria	Rickettsiales	Aplasmataceae	Wolbachia
ASV-1737	Bacteria	Proteobacteria	Alphaproteobacteria	Rickettsiales	Rickettsiaceae	Rickettsia
ASV-1738
ASV-1739	Bacteria	Epsilonbacteraeota	Campylobacteria	Campylobacterales	Campylobacteraceae	Campylobacter
ASV-1740	Bacteria	Proteobacteria	Gammaproteobacteria	Pseudomodales	Moraxellaceae	Acinetobacter
ASV-1741	Bacteria	Proteobacteria	Gammaproteobacteria	Pseudomodales	Moraxellaceae	Acinetobacter
ASV-1742	Bacteria	Proteobacteria	Gammaproteobacteria	Betaproteobacteriales	Burkholderiaceae	Acidovorax
ASV-1743	Bacteria	Proteobacteria	Alphaproteobacteria	Rickettsiales	Aplasmataceae	Wolbachia
ASV-1744	Bacteria	Actinobacteria	Actinobacteria	Propionibacteriales	Nocardioidaceae	Nocardioides
ASV-1745	Bacteria	Proteobacteria	Alphaproteobacteria	Rhizobiales	Beijerinckiaceae	Methylobacterium
ASV-1746	Bacteria	Firmicutes	Bacilli	Lactobacillales	Streptococcaceae	Lactococcus
ASV-1747	Bacteria	Proteobacteria	Gammaproteobacteria	Betaproteobacteriales	Burkholderiaceae	Herbaspirillum
ASV-1748	Bacteria	Bacteroidetes	Bacteroidia	Flavobacteriales	Flavobacteriaceae	Flavobacterium
ASV-1749	Bacteria	Actinobacteria	Actinobacteria	Bifidobacteriales	Bifidobacteriaceae	Bifidobacterium
ASV-1750	Bacteria	Proteobacteria	Gammaproteobacteria	Aeromodales	Aeromodaceae	Aeromos
ASV-1751	Bacteria	Proteobacteria	Gammaproteobacteria	Pseudomodales	Pseudomodaceae	Pseudomos
ASV-1752	Bacteria	Proteobacteria	Gammaproteobacteria	Pseudomodales	Pseudomodaceae	Pseudomos
ASV-1753	Bacteria	Proteobacteria	Gammaproteobacteria	Pseudomodales	Pseudomodaceae	Pseudomos
ASV-1754	Bacteria	Bacteroidetes	Bacteroidia	Bacteroidales	Prevotellaceae	Prevotella
ASV-1755	Bacteria
ASV-1756
ASV-1757	Bacteria	Actinobacteria	Actinobacteria	Corynebacteriales	Corynebacteriaceae	Corynebacterium_1
ASV-1758	Bacteria	Proteobacteria	Alphaproteobacteria	Rickettsiales	Aplasmataceae	Wolbachia
ASV-1759	Bacteria	Proteobacteria	Alphaproteobacteria	Rickettsiales	Rickettsiaceae	Rickettsia
ASV-1760	Bacteria	Cyanobacteria	Sericytochromatia
ASV-1761
ASV-1762
ASV-1763	Bacteria	Proteobacteria	Gammaproteobacteria	Aeromodales	Aeromodaceae	Aeromos
ASV-1764	Bacteria	Proteobacteria	Gammaproteobacteria	Xanthomodales	Xanthomodaceae	Stenotrophomos
ASV-1765	Bacteria	Firmicutes	Clostridia	Clostridiales
ASV-1766	Bacteria	Actinobacteria	Actinobacteria	Propionibacteriales	Nocardioidaceae	Marmoricola
ASV-1767	Bacteria	Actinobacteria	Actinobacteria	Propionibacteriales	Nocardioidaceae	Marmoricola
ASV-1768	Bacteria	Actinobacteria	Actinobacteria	Micrococcales	Micrococcaceae	Kocuria
ASV-1769	Bacteria	Proteobacteria	Gammaproteobacteria	Betaproteobacteriales	Burkholderiaceae	Herbaspirillum
ASV-1770	Bacteria	Firmicutes	Clostridia	Clostridiales	Ruminococcaceae	Faecalibacterium
ASV-1771	Bacteria	Epsilonbacteraeota	Campylobacteria	Campylobacterales	Campylobacteraceae	Campylobacter
ASV-1772	Bacteria	Proteobacteria	Gammaproteobacteria	Aeromodales	Aeromodaceae	Aeromos
ASV-1773	Bacteria	Proteobacteria	Alphaproteobacteria	Rickettsiales	Aplasmataceae	Wolbachia
ASV-1774	Bacteria	Actinobacteria	Actinobacteria	Micrococcales	Micrococcaceae	Rothia
ASV-1775	Bacteria	Firmicutes	Clostridia	Clostridiales	Peptostreptococcaceae	Romboutsia
ASV-1776	Bacteria	Proteobacteria	Alphaproteobacteria	Rickettsiales	Rickettsiaceae	Rickettsia
ASV-1777	Bacteria	Firmicutes	Bacilli	Lactobacillales	Streptococcaceae	Lactococcus
ASV-1778	Archaea	Euryarchaeota	Halobacteria	Halobacteriales	Halococcaceae	Halalkalicoccus
ASV-1779	Bacteria	Proteobacteria	Gammaproteobacteria	Oceanospirillales	Marinomodaceae	Marinomos
ASV-1780	Bacteria	Proteobacteria	Gammaproteobacteria	Pasteurellales	Pasteurellaceae	Haemophilus
ASV-1781	Bacteria	Actinobacteria	Actinobacteria	Micrococcales		Georgenia
ASV-1782	Bacteria	Bacteroidetes	Bacteroidia	Bacteroidales	Paludibacteraceae	F0058
ASV-1783	Bacteria	Proteobacteria	Gammaproteobacteria	Aeromodales	Aeromodaceae	Aeromos
ASV-1784	Bacteria	Firmicutes	Bacilli	Bacillales	Staphylococcaceae	Staphylococcus
ASV-1785	Bacteria	Proteobacteria	Gammaproteobacteria	Betaproteobacteriales	Burkholderiaceae	Ralstonia
ASV-1786	Bacteria	Proteobacteria	Gammaproteobacteria	Pseudomodales	Pseudomodaceae	Pseudomos
ASV-1787	Bacteria	Proteobacteria	Deltaproteobacteria	Desulfobacterales	Desulfobulbaceae
ASV-1788	Bacteria	Firmicutes	Bacilli	Lactobacillales	Streptococcaceae	Lactococcus
ASV-1789	Bacteria	Firmicutes	Bacilli	Lactobacillales	Lactobacillaceae	Lactobacillus	algidus
ASV-1790	Bacteria	Firmicutes	Bacilli	Lactobacillales	Carnobacteriaceae	Dolosigranulum
ASV-1791	Bacteria	Firmicutes	Bacilli	Lactobacillales	Leuconostocaceae	Weissella
ASV-1792	Bacteria	Proteobacteria	Gammaproteobacteria	Pseudomodales	Pseudomodaceae	Pseudomos
ASV-1793	Bacteria	Proteobacteria	Alphaproteobacteria	Rickettsiales
ASV-1794	Bacteria	Proteobacteria	Gammaproteobacteria	Betaproteobacteriales	Burkholderiaceae	Burkholderia-Caballeronia-Paraburkholderia
ASV-1795	Bacteria	Firmicutes	Bacilli	Bacillales	Bacillaceae	Bacillus
ASV-1796	Bacteria	Proteobacteria	Gammaproteobacteria	Aeromodales	Aeromodaceae	Aeromos
ASV-1797	Bacteria	Proteobacteria	Alphaproteobacteria	Rickettsiales	Aplasmataceae	Wolbachia
ASV-1798	Bacteria	Firmicutes	Bacilli	Lactobacillales	Streptococcaceae	Streptococcus
ASV-1799	Bacteria	Proteobacteria	Gammaproteobacteria	Betaproteobacteriales	Burkholderiaceae	Ralstonia
ASV-1800	Bacteria	Proteobacteria	Gammaproteobacteria	Betaproteobacteriales	Burkholderiaceae	Ralstonia
ASV-1801	Bacteria	Cyanobacteria	Oxyphotobacteria	Chloroplast
ASV-1802	Bacteria	Proteobacteria	Gammaproteobacteria	Enterobacteriales	Enterobacteriaceae	Klebsiella
ASV-1803	Bacteria	Actinobacteria	Actinobacteria	Corynebacteriales	Corynebacteriaceae	Corynebacterium_1
ASV-1804	Bacteria	Bacteroidetes	Bacteroidia	Bacteroidales	Dysgonomodaceae	Proteiniphilum
ASV-1805	Bacteria	Proteobacteria	Gammaproteobacteria	Enterobacteriales	Enterobacteriaceae
ASV-1806
ASV-1807	Bacteria	Actinobacteria	Actinobacteria	Micrococcales	Micrococcaceae	Micrococcus
ASV-1808	Bacteria	Firmicutes	Bacilli	Lactobacillales	Streptococcaceae	Lactococcus
ASV-1809	Bacteria	Firmicutes	Clostridia	Clostridiales	Family_XI	Aerococcus
ASV-1810	Bacteria	Proteobacteria	Gammaproteobacteria	Pseudomodales	Moraxellaceae	Acinetobacter
ASV-1811	Bacteria	Proteobacteria	Alphaproteobacteria	Rickettsiales	Aplasmataceae	Wolbachia
ASV-1812	Bacteria	Firmicutes	Bacilli	Bacillales	Planococcaceae	Psychrobacillus
ASV-1813	Bacteria	Proteobacteria	Alphaproteobacteria	Rickettsiales
ASV-1814	Bacteria	Bacteroidetes	Bacteroidia	Flavobacteriales	Weeksellaceae
ASV-1815	Bacteria	Proteobacteria	Alphaproteobacteria	Rhizobiales	Beijerinckiaceae	Methylobacterium
ASV-1816	Bacteria	Firmicutes	Bacilli	Lactobacillales	Carnobacteriaceae	Granulicatella
ASV-1817	Bacteria	Actinobacteria	Actinobacteria	Corynebacteriales	Corynebacteriaceae	Corynebacterium_1
ASV-1818	Bacteria	Proteobacteria	Gammaproteobacteria	Aeromodales	Aeromodaceae	Aeromos
ASV-1819	Bacteria	Proteobacteria	Gammaproteobacteria	Aeromodales	Aeromodaceae	Aeromos
ASV-1820	Bacteria	Actinobacteria	Actinobacteria	Micrococcales	Intrasporangiaceae	Phycicoccus
ASV-1821	Bacteria	Firmicutes	Bacilli	Bacillales	Paenibacillaceae	Paenibacillus
ASV-1822	Bacteria	Cyanobacteria	Oxyphotobacteria	Chloroplast
ASV-1823	Bacteria	Firmicutes	Bacilli	Bacillales	Planococcaceae	Lysinibacillus
ASV-1824	Bacteria	Proteobacteria	Gammaproteobacteria	Betaproteobacteriales	Neisseriaceae	Kingella
ASV-1825	Bacteria	Firmicutes	Clostridia	Clostridiales	Family_XI	Aerococcus
ASV-1826	Bacteria	Actinobacteria	Actinobacteria	Pseudonocardiales	Pseudonocardiaceae	Actinomycetospora
ASV-1827	Bacteria	Proteobacteria	Gammaproteobacteria	Betaproteobacteriales	Burkholderiaceae	Ralstonia
ASV-1828	Bacteria	Bacteroidetes	Bacteroidia	Bacteroidales	Prevotellaceae	Prevotella_2
ASV-1829	Bacteria	Actinobacteria	Actinobacteria	Micrococcales	Dermatophilaceae	Piscicoccus
ASV-1830	Bacteria	Actinobacteria	Actinobacteria	Propionibacteriales	Nocardioidaceae	Nocardioides
ASV-1831	Bacteria	Firmicutes	Bacilli	Lactobacillales	Streptococcaceae	Lactococcus
ASV-1832	Bacteria	Proteobacteria	Gammaproteobacteria	Betaproteobacteriales	Burkholderiaceae	Ampullimos
ASV-1833	Bacteria	Proteobacteria	Gammaproteobacteria	Pseudomodales	Moraxellaceae	Acinetobacter
ASV-1834	Bacteria	Proteobacteria	Gammaproteobacteria	Pseudomodales	Moraxellaceae	Acinetobacter
ASV-1835	Bacteria	Proteobacteria	Gammaproteobacteria	Pseudomodales	Moraxellaceae	Acinetobacter
ASV-1836	Bacteria	Proteobacteria	Alphaproteobacteria	Sphingomodales	Sphingomodaceae	Sphingomos
ASV-1837	Eukaryota	Microsporidia
ASV-1838	Bacteria	Cyanobacteria	Oxyphotobacteria	Chloroplast
ASV-1839	Eukaryota	Microsporidia				Hepatozoon
ASV-1840	Bacteria	Proteobacteria	Gammaproteobacteria	Oceanospirillales	Halomodaceae	Halomos
ASV-1841	Bacteria	Actinobacteria	Actinobacteria	Micrococcales	Cellulomodaceae	Cellulomos
ASV-1842	Bacteria	Proteobacteria	Gammaproteobacteria	Aeromodales	Aeromodaceae	Aeromos
ASV-1843	Bacteria	Firmicutes	Bacilli	Lactobacillales	Leuconostocaceae	Weissella
ASV-1844	Bacteria	Bacteroidetes	Bacteroidia	Chitinophagales	Chitinophagaceae	Vibrionimos
ASV-1845	Bacteria	Proteobacteria	Alphaproteobacteria	Sphingomodales	Sphingomodaceae	Sphingomos
ASV-1846	Bacteria	Proteobacteria	Gammaproteobacteria	Betaproteobacteriales	Burkholderiaceae	Herbaspirillum
ASV-1847	Bacteria	Proteobacteria	Gammaproteobacteria	Pasteurellales	Pasteurellaceae	Haemophilus
ASV-1848	Eukaryota					Distigma
ASV-1849	Bacteria	Proteobacteria	Gammaproteobacteria	Alteromodales	Alteromodaceae	Alishewanella
ASV-1850	Bacteria	Firmicutes	Erysipelotrichia	Erysipelotrichales	Erysipelotrichaceae	Solobacterium	moorei
ASV-1851	Bacteria	Cyanobacteria	Oxyphotobacteria	Chloroplast
ASV-1852	Bacteria	Proteobacteria	Alphaproteobacteria	Rhizobiales	Beijerinckiaceae	Methylobacterium
ASV-1853	Bacteria	Bacteroidetes	Bacteroidia	Cytophagales	Hymenobacteraceae	Hymenobacter
ASV-1854	Bacteria	Actinobacteria	Actinobacteria	Corynebacteriales	Corynebacteriaceae	Corynebacterium_1
ASV-1855	Bacteria	Proteobacteria	Gammaproteobacteria	Betaproteobacteriales	Burkholderiaceae	Aquabacterium
ASV-1856	Bacteria	Proteobacteria	Gammaproteobacteria	Aeromodales	Aeromodaceae	Aeromos
ASV-1857	Bacteria	Proteobacteria	Gammaproteobacteria	Pseudomodales	Moraxellaceae	Acinetobacter
ASV-1858	Bacteria	Actinobacteria	Actinobacteria	Micrococcales	Intrasporangiaceae	Ornithinimicrobium
ASV-1859	Bacteria	Cyanobacteria	Sericytochromatia
ASV-1860	Eukaryota
ASV-1861	Bacteria	Firmicutes	Clostridia	Clostridiales	Ruminococcaceae	Ruminococcus_2
ASV-1862	Bacteria	Proteobacteria	Gammaproteobacteria	Betaproteobacteriales	Burkholderiaceae	Ralstonia
ASV-1863	Bacteria	Bacteroidetes	Bacteroidia	Bacteroidales	Muribaculaceae
ASV-1864	Bacteria	Firmicutes	Bacilli	Lactobacillales	Streptococcaceae	Lactococcus
ASV-1865	Bacteria	Firmicutes	Clostridia	Clostridiales	Eubacteriaceae	Eubacterium
ASV-1866	Bacteria	Deinococcus-Thermus	Deinococci	Deinococcales	Deinococcaceae	Deinococcus
ASV-1867	Bacteria	Proteobacteria	Gammaproteobacteria	Aeromodales	Aeromodaceae	Aeromos
ASV-1868	Bacteria	Proteobacteria	Gammaproteobacteria	Aeromodales	Aeromodaceae	Aeromos
ASV-1869	Bacteria	Proteobacteria	Alphaproteobacteria	Rickettsiales	Aplasmataceae	Wolbachia
ASV-1870	Bacteria	Firmicutes	Bacilli	Lactobacillales	Streptococcaceae	Streptococcus
ASV-1871
ASV-1872	Bacteria	Chloroflexi	OLB14
ASV-1873	Bacteria	Proteobacteria	Alphaproteobacteria	Rickettsiales
ASV-1874	Bacteria	Acidobacteria	ODP1230B23.02
ASV-1875	Bacteria	Bacteroidetes	Bacteroidia	Chitinophagales	Saprospiraceae
ASV-1876	Bacteria	Proteobacteria	Gammaproteobacteria	Aeromodales	Aeromodaceae	Aeromos
ASV-1877	Bacteria	Proteobacteria	Alphaproteobacteria	Rickettsiales	Aplasmataceae	Wolbachia
ASV-1878	Bacteria	Firmicutes	Bacilli	Lactobacillales	Leuconostocaceae	Weissella
ASV-1879	Bacteria	Proteobacteria	Gammaproteobacteria	Betaproteobacteriales	Burkholderiaceae	Ralstonia
ASV-1880	Bacteria	Proteobacteria	Gammaproteobacteria	Xanthomodales	Xanthomodaceae	Pseudoxanthomos	suwonensis
ASV-1881	Bacteria	Proteobacteria	Gammaproteobacteria	Betaproteobacteriales	Nitrosomodaceae	MND1
ASV-1882	Bacteria	Proteobacteria	Gammaproteobacteria	Betaproteobacteriales	Burkholderiaceae	Lautropia
ASV-1883	Bacteria	Firmicutes	Clostridia	Clostridiales	Clostridiaceae_1	Clostridium_sensu_stricto_9
ASV-1884	Bacteria	Proteobacteria	Gammaproteobacteria	Pseudomodales	Moraxellaceae	Acinetobacter
ASV-1885	Bacteria	Proteobacteria	Gammaproteobacteria	Xanthomodales	Xanthomodaceae	Stenotrophomos
ASV-1886	Bacteria	Proteobacteria	Alphaproteobacteria	Sphingomodales	Sphingomodaceae	Sphingomos
ASV-1887	Bacteria	Proteobacteria	Alphaproteobacteria	Sphingomodales	Sphingomodaceae	Sphingomos
ASV-1888	Bacteria	Firmicutes	Bacilli	Bacillales	Bacillaceae
ASV-1889	Bacteria	Actinobacteria	Thermoleophilia	Solirubrobacterales	67-14
ASV-1890	Bacteria	Actinobacteria	Acidimicrobiia	Microtrichales	Iamiaceae	Iamia
ASV-1891	Bacteria	Actinobacteria	Actinobacteria	Bifidobacteriales	Bifidobacteriaceae	Gardnerella	vagilis
ASV-1892	Bacteria	Actinobacteria	Actinobacteria	Corynebacteriales	Dietziaceae	Dietzia
ASV-1893	Bacteria	Actinobacteria	Actinobacteria	Corynebacteriales	Corynebacteriaceae	Corynebacterium
ASV-1894	Bacteria	Proteobacteria	Gammaproteobacteria	Pasteurellales	Pasteurellaceae	Aggregatibacter	segnis
ASV-1895	Bacteria	Proteobacteria	Alphaproteobacteria	Rickettsiales	Aplasmataceae	Wolbachia
ASV-1896	Bacteria	Firmicutes	Bacilli	Bacillales	Staphylococcaceae	Staphylococcus
ASV-1897	Bacteria	Proteobacteria	Deltaproteobacteria	Myxococcales	Sandaraciceae	Sandaracinus
ASV-1898	Bacteria	Proteobacteria	Alphaproteobacteria	Rhodobacterales	Rhodobacteraceae	Rubrimos
ASV-1899	Bacteria	Bacteroidetes	Bacteroidia	Flavobacteriales	NS9_marine_group
ASV-1900	Bacteria	Proteobacteria	Alphaproteobacteria	Rickettsiales
ASV-1901	Bacteria	Proteobacteria	Gammaproteobacteria	Pasteurellales	Pasteurellaceae	Mannheimia
ASV-1902	Bacteria	Actinobacteria	Actinobacteria	Micrococcales	Dermabacteraceae	Dermabacter
ASV-1903	Bacteria	Firmicutes	Clostridia	Clostridiales	Caldicoprobacteraceae	Caldicoprobacter
ASV-1904	Bacteria	Proteobacteria	Gammaproteobacteria	Aeromodales	Aeromodaceae	Aeromos
ASV-1905	Bacteria	Proteobacteria	Gammaproteobacteria	Aeromodales	Aeromodaceae	Aeromos
ASV-1906	Eukaryota					Triplumaria
ASV-1907	Bacteria	Firmicutes	Clostridia	Clostridiales	Lachnospiraceae	Stomatobaculum
ASV-1908	Bacteria	Firmicutes	Clostridia	Clostridiales	Family_XI	Peptoniphilus	massiliensis
ASV-1909	Bacteria	Patescibacteria	Saccharimodia	Saccharimodales	Saccharimodaceae
ASV-1910	Eukaryota	Microsporidia
ASV-1911	Bacteria	Acidobacteria	ODP1230B23.02
ASV-1912	Bacteria	Chloroflexi	JG30-KF-CM66
ASV-1913	Bacteria	Proteobacteria	Gammaproteobacteria	Betaproteobacteriales	Burkholderiaceae	Cupriavidus
ASV-1914	Bacteria	Proteobacteria	Alphaproteobacteria	Rickettsiales	Aplasmataceae	Wolbachia
ASV-1915	Bacteria
ASV-1916	Bacteria	Proteobacteria	Alphaproteobacteria	Rhizobiales	Devosiaceae	Devosia
ASV-1917	Eukaryota					Collosphaera
ASV-1918	Bacteria	Bacteroidetes	Bacteroidia	Bacteroidales	Bacteroidaceae	Bacteroides
ASV-1919	Bacteria	Firmicutes	Bacilli	Bacillales	Bacillaceae	Bacillus
ASV-1920	Bacteria	Actinobacteria	Actinobacteria	Pseudonocardiales	Pseudonocardiaceae	Actinosynnema
ASV-1921	Bacteria	Actinobacteria	Actinobacteria	Actinomycetales	Actinomycetaceae	Actinomyces
ASV-1922	Bacteria	Firmicutes	Bacilli	Lactobacillales	Leuconostocaceae	Weissella
ASV-1923	Bacteria	Proteobacteria	Gammaproteobacteria	Betaproteobacteriales	Burkholderiaceae	Ralstonia
ASV-1924	Bacteria	Proteobacteria	Gammaproteobacteria	Enterobacteriales	Enterobacteriaceae	Pseudocitrobacter
ASV-1925	Bacteria	Firmicutes	Bacilli	Lactobacillales	Leuconostocaceae	Leuconostoc
ASV-1926	Bacteria	Actinobacteria	Actinobacteria	Propionibacteriales	Propionibacteriaceae	Cutibacterium
ASV-1927	Bacteria	Actinobacteria	Actinobacteria	Corynebacteriales	Corynebacteriaceae	Corynebacterium_1
ASV-1928	Bacteria	Proteobacteria	Gammaproteobacteria	Enterobacteriales	Enterobacteriaceae	Yersinia
ASV-1929	Bacteria	Firmicutes	Clostridia	Clostridiales	Peptostreptococcaceae	Peptostreptococcus	stomatis
ASV-1930	Bacteria	Proteobacteria	Deltaproteobacteria	Oligoflexales	0319-6G20
ASV-1931	Bacteria	Patescibacteria	Parcubacteria
ASV-1932	Bacteria	Actinobacteria	Actinobacteria	Corynebacteriales	Corynebacteriaceae	Corynebacterium_1
ASV-1933	Bacteria	Bacteroidetes	Bacteroidia	Flavobacteriales	Blattabacteriaceae	Blattabacterium
ASV-1934	Bacteria	Proteobacteria
ASV-1935	Bacteria	Proteobacteria	Gammaproteobacteria	Pseudomodales	Moraxellaceae	Acinetobacter
ASV-1936	Bacteria	Actinobacteria	Actinobacteria	Micrococcales	Micrococcaceae	Rothia
ASV-1937	Bacteria	Firmicutes	Clostridia	Clostridiales	Family_XIII
ASV-1938	Bacteria	Hydrogenedentes	Hydrogenedentia	Hydrogenedentiales	Hydrogenedensaceae
ASV-1939	Bacteria	Proteobacteria	Gammaproteobacteria	Enterobacteriales	Enterobacteriaceae
ASV-1940	Bacteria	Cyanobacteria	Oxyphotobacteria	Chloroplast
ASV-1941	Bacteria	Actinobacteria	Actinobacteria	Frankiales	Sporichthyaceae
ASV-1942	Bacteria	Actinobacteria	Actinobacteria	Micrococcales	Micrococcaceae	Kocuria
ASV-1943	Bacteria	Proteobacteria	Alphaproteobacteria	Acetobacterales	Acetobacteraceae	Craurococcus
ASV-1944	Bacteria	Actinobacteria	Actinobacteria	Pseudonocardiales	Pseudonocardiaceae	Umezawaea
ASV-1945	Bacteria	Proteobacteria	Alphaproteobacteria	Sphingomodales	Sphingomodaceae	Sphingomos
ASV-1946	Bacteria	Proteobacteria	Gammaproteobacteria	Pasteurellales	Pasteurellaceae	Necropsobacter
ASV-1947	Bacteria	Proteobacteria	Alphaproteobacteria	Micavibrioles
ASV-1948	Bacteria	Proteobacteria	Alphaproteobacteria	Rhizobiales	Beijerinckiaceae	Methylobacterium
ASV-1949	Bacteria	Firmicutes	Bacilli	Bacillales	Family_XI	Gemella
ASV-1950	Bacteria	Proteobacteria	Gammaproteobacteria	Betaproteobacteriales	Burkholderiaceae	Duganella
ASV-1951	Bacteria	Firmicutes	Bacilli	Lactobacillales	Streptococcaceae	Streptococcus
ASV-1952	Bacteria	Firmicutes	Clostridia	Clostridiales	Ruminococcaceae	Ruminococcaceae_UCG-014
ASV-1953	Bacteria	Firmicutes	Clostridia	Clostridiales	Lachnospiraceae
ASV-1954
ASV-1955	Bacteria	Firmicutes	Clostridia	Clostridiales	Clostridiaceae_1	Hathewaya
ASV-1956	Bacteria	Proteobacteria	Gammaproteobacteria	Betaproteobacteriales	Burkholderiaceae	Curvibacter
ASV-1957	Bacteria	Bacteroidetes	Bacteroidia	Flavobacteriales	Weeksellaceae	Bergeyella
ASV-1958	Bacteria	Firmicutes	Bacilli	Lactobacillales	Streptococcaceae	Streptococcus
ASV-1959	Bacteria	Firmicutes	Bacilli	Bacillales	Staphylococcaceae	Staphylococcus
ASV-1960	Bacteria	Proteobacteria	Alphaproteobacteria	Sphingomodales	Sphingomodaceae	Stakelama
ASV-1961	Eukaryota
ASV-1962	Bacteria	Patescibacteria	Parcubacteria	Candidatus_Azambacteria
ASV-1963	Bacteria	Proteobacteria	Alphaproteobacteria	Rickettsiales
ASV-1964	Bacteria	Actinobacteria	Acidimicrobiia	Microtrichales
ASV-1965	Bacteria	Proteobacteria	Gammaproteobacteria	Betaproteobacteriales	Neisseriaceae	Bergeriella
ASV-1966	Bacteria	Firmicutes	Clostridia	Clostridiales	Family_XI	Aerococcus
ASV-1967	Bacteria	Actinobacteria	Actinobacteria	Streptomycetales	Streptomycetaceae	Streptacidiphilus
ASV-1968	Bacteria	Bacteroidetes	Bacteroidia	Bacteroidales	Prevotellaceae	Prevotella_9
ASV-1969	Bacteria	Bacteroidetes	Bacteroidia	Bacteroidales	Porphyromodaceae	Porphyromos
ASV-1970	Bacteria	Bacteroidetes	Bacteroidia	Bacteroidales	Porphyromodaceae	Porphyromos	endodontalis
ASV-1971	Bacteria	Bacteroidetes	Igvibacteria	SJA-28
ASV-1972	Eukaryota	Microsporidia
ASV-1973	Bacteria	Chloroflexi	KD4-96
ASV-1974	Bacteria	Proteobacteria	Alphaproteobacteria	Rickettsiales
ASV-1975	Bacteria	Firmicutes	Bacilli	Lactobacillales	Enterococcaceae	Melissococcus
ASV-1976	Bacteria	Actinobacteria	Actinobacteria	Pseudonocardiales	Pseudonocardiaceae	Lechevalieria
ASV-1977	Bacteria	Deinococcus-Thermus	Deinococci	Deinococcales	Deinococcaceae	Deinococcus
ASV-1978	Bacteria	Proteobacteria	Gammaproteobacteria			Cavicella
ASV-1979	Bacteria	Bacteroidetes	Bacteroidia	Cytophagales	Amoebophilaceae	Candidatus_Cardinium
ASV-1980	Bacteria	Proteobacteria	Gammaproteobacteria	Pseudomodales	Pseudomodaceae	Azorhizophilus
ASV-1981	Bacteria	Bacteroidetes	Bacteroidia	Bacteroidales	Prevotellaceae	Alloprevotella
ASV-1982	Bacteria	Proteobacteria	Alphaproteobacteria	Rickettsiales
ASV-1983	Bacteria	Proteobacteria	Gammaproteobacteria	Xanthomodales	Rhodanobacteraceae	Dokdonella
ASV-1984	Bacteria	Proteobacteria	Gammaproteobacteria			Candidatus_Kleidoceria
ASV-1985	Bacteria	Actinobacteria	Actinobacteria			Thermoactinospora
ASV-1986	Bacteria	Actinobacteria	Actinobacteria	Micrococcales	Micrococcaceae	Tersicoccus
ASV-1987	Bacteria	Proteobacteria	Gammaproteobacteria	Betaproteobacteriales	Burkholderiaceae	Rivibacter
ASV-1988	Bacteria	Proteobacteria	Gammaproteobacteria	Betaproteobacteriales	Neisseriaceae
ASV-1989	Bacteria	Proteobacteria	Alphaproteobacteria	Rhizobiales	Beijerinckiaceae	Methylobacterium
ASV-1990	Bacteria	Actinobacteria	Actinobacteria			E1B-B3-114
ASV-1991	Bacteria	Bacteroidetes	Bacteroidia	Flavobacteriales	Flavobacteriaceae	Capnocytophaga	gingivalis
ASV-1992	Bacteria	Firmicutes	Bacilli	Lactobacillales	Carnobacteriaceae	Alloiococcus
ASV-1993	Bacteria	Cyanobacteria	Sericytochromatia
ASV-1994	Bacteria	Proteobacteria	Alphaproteobacteria	Rickettsiales
ASV-1995	Bacteria	Actinobacteria	Actinobacteria	Micrococcales	Microbacteriaceae	Microbacterium
ASV-1996	Bacteria	Proteobacteria				Litoribrevibacter
ASV-1997	Bacteria	Firmicutes	Bacilli			Lacticigenium
ASV-1998	Bacteria	Firmicutes	Bacilli	Bacillales	Planococcaceae	Filibacter
ASV-1999	Bacteria	Proteobacteria	Gammaproteobacteria	Betaproteobacteriales	Rhodocyclaceae	Dechlorosoma
[truncated: 379 more rows]
